# Supplementary material for: Genetic Dissection of Temperament Personality Traits in Italian Isolates
Source: Genes (Basel). 2021 Dec 21;13(1):4. doi: 10.3390/genes13010004 (PMC8774962; doi:10.3390/genes13010004)
Supplement: Supplementary file 1 [file genes-13-00004-s001.zip]

Archive with 2 entries (2 files):
- Figure S1.pdf
- Paper_Temperament_supplementaryTables_rev.xlsx
