# Supplementary material for: Genetic Dissection of Temperament Personality Traits in Italian Isolates
Source: Genes (Basel). 2021 Dec 21;13(1):4. doi: 10.3390/genes13010004 (PMC8774962; doi:10.3390/genes13010004)
Supplement: Supplementary file 1 [file genes-13-00004-s001.zip › Paper_Temperament_supplementaryTables_rev.xlsx]

## Sheet: Legend
Table S1: Summary statistics for each temperament scale/subscale in FVG samples. N=number of individuals involved in the analysis
Table S2: Pearson's correlation between the temperament scales. In bold are indicated significant correlations (p-value < 0.05).
Table S3: Results of the regression model of each temperament scale/subscale. Sex and age are used as predictors for each scale/subscale, while education level (years of schooling) only for NS scales and anxiiety/depression for HA scales.
Table S4: SNPs associated with Temperament scales/subscales with p-value < 1x10-5. SNP= SNP name; Position= position in base pair (bp); N= number of individuals involved in the analysis; beta=effect of the effect allele on the trait; sebeta=standard error of the beta: effallelefreq=frequency of the effect allele; Consequence= role of the SNP on the gene; Nearest Gene= the closest gene in an aroun…
Table S5: VEP annotation. Below are explained the output columns.
Table S6: Protein coding genes detected by GWAS of Temperament scales. In bold are highlighted the four genes that satisfy our prioritization model (see Materials and Methods section).
Table S4 (VEP annotation) columns explanation:
#Uploaded_variation	SNP name
Location	chr:start-end
Allele	the variant allele used to calculate the consequence
Consequence	Consequence type of the variant
IMPACT	the impact modifier for the consequence type
SYMBOL	the gene symbol
Gene	Ensembl stable ID of affected gene
Feature_type	type of feature
Feature	Ensembl stable ID of feature
BIOTYPE	Biotype of transcript or regulatory feature
EXON	he exon number (out of total number)
INTRON	the intron number (out of total number)
HGVSc	the HGVS coding sequence name
HGVSp	the HGVS protein sequence name
cDNA_position	Position in cDNA - relative position of base pair in cDNA sequence
CDS_position	Position in CDS - relative position of base pair in coding sequence
Protein_position	Position in protein - relative position of amino acid in protein
Amino_acids	Amino acid change - only given if the variant affects the protein-coding sequence
Codons	Codon change - the alternative codons with the variant base in upper case
Existing_variation	rsid if exist
DISTANCE	Shortest distance from variant to transcript
STRAND	the DNA strand (1 or -1) on which the transcript/feature lies
FLAGS	transcript quality flags: cds_start_NF: CDS 5' incomplete; cds_end_NF: CDS 3' incomplete
SYMBOL_SOURCE	the source of the gene symbol
HGNC_ID	ID HGNC
SIFT	the SIFT prediction and/or score, with both given as prediction(score)
PolyPhen	the PolyPhen prediction and/or score
CLIN_SIG	ClinVar clinical significance of the dbSNP variant
SOMATIC	Somatic status of existing variant(s); multiple values correspond to multiple values in the Existing_variation field
PHENO	Indicates if existing variant is associated with a phenotype, disease or trait; multiple values correspond to multiple values in the Existing_variation field
PUBMED	Pubmed ID(s) of publications that cite existing variant
MOTIF_NAME	the source and identifier of a transcription factor binding profile aligned at this position
MOTIF_POS	The relative position of the variation in the aligned TFBP
HIGH_INF_POS	a flag indicating if the variant falls in a high information position of a transcription factor binding profile (TFBP)
MOTIF_SCORE_CHANGE	The difference in motif score of the reference and variant sequences for the TFBP
TRANSCRIPTION_FACTORS	Transcption factor
AF	Frequency of existing variant in 1000 Genomes
AFR_AF	Frequency of existing variant in 1000 Genomes combined African population
AMR_AF	Frequency of existing variant in 1000 Genomes combined American population
EAS_AF	Frequency of existing variant in 1000 Genomes combined East Asian population
EUR_AF	Frequency of existing variant in 1000 Genomes combined European population
SAS_AF	Frequency of existing variant in 1000 Genomes combined South Asian population
AA_AF	Frequency of existing variant in NHLBI - ESP African American population
EA_AF	Frequency of existing variant in NHLBI - ESP European American population
gnomAD_AF	Frequency of existing variant in gnomAD exomes combined population
gnomAD_AFR_AF	Frequency of existing variant in gnomAD exomes African/American population
gnomAD_AMR_AF	Frequency of existing variant in gnomAD exomes American population
gnomAD_ASJ_AF	Frequency of existing variant in gnomAD exomes Ashkenazi Jewish population
gnomAD_EAS_AF	Frequency of existing variant in gnomAD exomes East Asian population
gnomAD_FIN_AF	Frequency of existing variant in gnomAD exomes Finnish population
gnomAD_NFE_AF	Frequency of existing variant in gnomAD exomes Non
gnomAD_OTH_AF	Frequency of existing variant in gnomAD exomes combined other combined populations
gnomAD_SAS_AF	Frequency of existing variant in gnomAD exomes South Asian population

## Sheet: Table S1
Temperament Scale	N	mean	standard deviation
NS	482	43.6826	11.7472
NS1	482	47.7741	20.2224
NS2	482	38.7137	20.4727
NS3	482	52.2597	16.2663
NS4	482	36.4315	18.162
HA	528	47.9331	18.6639
HA1	528	44.3348	22.3437
HA2	528	65.6648	24.0929
HA3	528	49.0767	27.7546
HA4	528	37.52	24.917
RD	587	56.651	15.8271
RD1	587	63.7649	20.7282
RD3	587	51.0009	26.3361
RD4	587	52.3282	22.6319
P	587	55.7496	21.6864

## Sheet: Table S2
	NS	NS1	NS2	NS3	NS4	HA	HA1	HA2	HA3	HA4	RD	RD1	RD3	RD4
NS	1
NS1	0.646569	1
NS2	0.637056	0.047616	1
NS3	0.560092	0.282384	0.166056	1
NS4	0.659235	0.197868	0.333088	0.137567	1
HA	-0.167525	-0.37186	0.0251673	0.022607	-0.0331573	1
HA1	-0.0847719	-0.217446	0.0208921	0.00513267	0.0147	0.804861	1
HA2	-0.171985	-0.281043	-0.06103	0.0739902	-0.0977741	0.721155	0.47504	1
HA3	-0.201229	-0.381411	0.0391501	-0.0597679	-0.0604298	0.737243	0.445052	0.408508	1
HA4	-0.0633636	-0.248378	0.0572789	0.0623516	0.0211744	0.735403	0.430575	0.404887	0.350399	1
RD	0.107686	0.280385	-0.1029	0.162155	-0.0707065	0.0122872	0.0382269	0.151671	-0.11127	-0.0117275	1
RD1	-0.0188703	0.0674563	-0.051342	0.00391036	-0.0762047	0.200422	0.196917	0.275979	0.059177	0.0961429	0.704144	1
RD3	0.175043	0.321665	-0.0568663	0.167242	-0.000992606	-0.183731	-0.127905	-0.0321297	-0.284551	-0.086579	0.758606	0.219349	1
RD4	0.058665	0.182384	-0.121063	0.188112	-0.079665	0.0128203	0.00424873	0.0522012	0.0392546	-0.0454726	0.544586	0.101357	0.236637	1
P	-0.176623	0.0886705	-0.264208	-0.134705	-0.161162	-0.164015	-0.014074	-0.0824691	-0.127507	-0.270364	0.135597	0.225012	0.0671369	-0.0684674

## Sheet: Table S3
		sex			age			education_level			anxiety/depression
	Temperament Scale	beta	standard_error_beta	p.value	beta	standard_error_beta	p.value	beta	standard_error_beta	p.value	beta	standard_error_beta	p.value
	NS	-1.01771	1.04543	0.330806	-0.125454	0.0418942	0.00289111	0.479383	0.163039	0.00343782
	NS1	-0.318776	1.75128	0.85564	-0.246649	0.0701801	0.000482487	1.23911	0.273118	7.2289e-06
	NS2	-1.55836	1.88238	0.408158	0.104093	0.0754336	0.168253	-0.156019	0.293563	0.595342
	NS3	-4.99711	1.4545	0.00064275	-0.140502	0.0582872	0.0163065	0.432838	0.226835	0.056969
	NS4	2.33495	1.63978	0.155116	-0.208206	0.0657119	0.00163062	0.321192	0.255729	0.209735
	HA	-6.80682	1.56882	1.71936e-05	0.0974016	0.0522628	0.0629248				10.1949	1.64093	1.0612e-09
	HA1	-3.24087	1.94732	0.0966559	0.0216084	0.0648719	0.739197				11.0183	2.03682	9.62344e-08
	HA2	-11.3103	2.0437	4.94656e-08	0.212271	0.0680827	0.00192187				8.043	2.13763	0.000187161
	HA3	-9.57094	2.42719	9.13197e-05	0.0458311	0.0808579	0.571086				8.47014	2.53874	0.000909071
	HA4	-5.20465	2.1454	0.0156045	0.146499	0.0714705	0.0408828				12.3979	2.244	5.20129e-08
	RD	-5.56732	1.30023	2.16723e-05	-0.0169454	0.0438601	0.699378
	RD1	-10.7625	1.64379	1.28419e-10	0.263171	0.0554491	2.61021e-06
	RD3	-3.27896	2.18268	0.13357	-0.173806	0.0736274	0.0185726
	RD4	0.0414706	1.8584	0.982204	-0.274691	0.0626884	1.39525e-05
	P	1.73013	1.8032	0.337715	-0.114386	0.0608265	0.0605343

## Sheet: Table S4
Trait	SNP	Chromosome	Position	Effect allele	Other allele	N	p-value	beta	sebeta	effallelefreq	Consequence	Nearest Gene	BIOTYPE
HA3	rs3765453	1	6133046	C	G	528	7.14554e-06	-9.08362	2.02339	0.251361	intron_variant	KCNAB2	protein_coding
HA3	rs7528632	1	6133305	G	C	528	7.78124e-06	-9.0992	2.03511	0.251984	intron_variant	KCNAB2	protein_coding
HA3	rs4908758	1	6135207	A	C	528	5.77841e-06	-9.45996	2.08629	0.251115	intron_variant	KCNAB2	protein_coding
HA3	rs60396582	1	6136166	C	T	528	4.86454e-06	-9.62331	2.10551	0.252261	intron_variant	KCNAB2	protein_coding
HA3	rs6577485	1	6136680	T	C	528	4.58706e-06	-9.71646	2.12018	0.252777	intron_variant	KCNAB2	protein_coding
HA3	rs6577486	1	6136692	G	T	528	4.64299e-06	-9.7118	2.12034	0.2528	intron_variant	KCNAB2	protein_coding
HA3	rs397802622	1	6137245	CA	C	528	4.05464e-06	-9.92672	2.15397	0.246521	intron_variant	KCNAB2	protein_coding
HA1	rs4243827	1	6264772	C	T	528	8.02796e-06	-10.0822	2.25834	0.889043	intron_variant	RPL22	protein_coding
NS	rs140846164	1	15192373	T	A	482	4.52259e-06	13.3464	2.91037	0.0166888	intron_variant	KAZN	protein_coding
NS1	rs140846164	1	15192373	T	A	482	5.99675e-06	22.1301	4.88901	0.0166888	intron_variant	KAZN	protein_coding
RD4	rs59128930	1	17042830	TTTTCC	T	587	3.18996e-06	9.75912	2.09504	0.215337	downstream_gene_variant	FAM231C	protein_coding
RD	rs4649032	1	25197586	T	C	587	6.03229e-06	4.11882	0.910184	0.48054	downstream_gene_variant	CLIC4	protein_coding
RD4	rs6679441	1	31009239	T	G	587	8.73303e-06	5.76354	1.29623	0.573182	downstream_gene_variant	MATN1	protein_coding
RD4	rs1994239	1	31010302	G	A	586	8.83724e-06	-5.75881	1.29591	0.426621	downstream_gene_variant	MATN1	protein_coding
RD4	rs2377481	1	31012014	C	T	587	8.84027e-06	5.78017	1.30074	0.57539	downstream_gene_variant	MATN1	protein_coding
NS4	rs12117667	1	48119300	T	C	482	8.48455e-06	12.2497	2.75114	0.0440062	downstream_gene_variant	TRABD2B	protein_coding
NS4	rs12137142	1	48119406	C	T	482	8.81961e-06	12.0883	2.71999	0.0445384	downstream_gene_variant	TRABD2B	protein_coding
NS4	rs893762	1	48119989	T	C	482	8.36633e-06	12.2418	2.74751	0.0438641	downstream_gene_variant	TRABD2B	protein_coding
NS4	rs893763	1	48120087	C	T	482	9.1001e-06	12.0353	2.71217	0.0446058	downstream_gene_variant	TRABD2B	protein_coding
NS4	rs57569997	1	48121667	G	A	482	9.11251e-06	12.0347	2.71222	0.0446131	downstream_gene_variant	TRABD2B	protein_coding
NS4	rs112129110	1	48136902	A	T	482	4.13792e-06	20.9719	4.55482	0.0161971	downstream_gene_variant	TRABD2B	protein_coding
NS4	rs61200515	1	48152529	T	C	482	9.77937e-06	12.0863	2.73323	0.0444585	downstream_gene_variant	TRABD2B	protein_coding
RD	rs34210795	1	56130812	T	C	587	7.40143e-06	-4.52323	1.00924	0.353833	intron_variant,non_coding_transcript_variant	RP11-466L17.1	lincRNA
HA	rs113654127	1	57056848	A	G	528	1.59125e-06	16.9258	3.52663	0.0252083	upstream_gene_variant	PPAP2B	protein_coding
RD1	rs867069146	1	58072217	A	T	587	2.85094e-06	-17.6397	3.76815	0.0298382	intron_variant	DAB1	protein_coding
NS	rs867642712	1	63934438	C	A	482	7.12952e-06	-15.0201	3.3454	0.0128579	intron_variant	ITGB3BP	protein_coding
HA4	rs79183915	1	64620749	T	C	528	8.40747e-06	-12.3731	2.77764	0.074483	intron_variant	ROR1	protein_coding
RD	rs28891765	1	77468098	C	A	587	8.04197e-06	5.76	1.2903	0.845146	intron_variant	ST6GALNAC5	protein_coding
RD	rs1810510	1	77474307	C	T	587	8.05257e-06	5.76398	1.29128	0.844905	intron_variant	ST6GALNAC5	protein_coding
RD	rs742681	1	77476414	G	A	587	7.96579e-06	5.77378	1.2928	0.844165	intron_variant	ST6GALNAC5	protein_coding
NS2	rs866515488	1	77833605	T	G	482	3.81176e-06	-7.47509	1.6175	0.550628	intron_variant	AK5	protein_coding
HA3	rs112430788	1	97991453	C	T	528	5.49368e-06	-9.45519	2.08035	0.263512	intron_variant	DPYD	protein_coding
NS	rs12067670	1	102296496	A	C	482	3.50474e-06	7.991	1.72265	0.0452158	intron_variant	OLFM3	protein_coding
NS	rs181793054	1	102741629	C	T	482	8.71278e-06	8.9965	2.02311	0.0331017	intron_variant,non_coding_transcript_variant	RP11-202K23.1	lincRNA
NS	rs375979727	1	108519363	C	CTATT	482	8.53632e-06	13.8367	3.10848	0.0123154	upstream_gene_variant	VAV3	protein_coding
NS1	rs6704264	1	108889277	G	A	482	4.48373e-06	-8.38569	1.8279	0.122693	upstream_gene_variant	NBPF6	protein_coding
NS1	rs13375317	1	108890202	C	G	482	4.44507e-06	-8.38794	1.82767	0.122627	upstream_gene_variant	NBPF6	protein_coding
NS1	rs57859600	1	108890621	A	G	482	4.46803e-06	-8.38716	1.82793	0.122691	upstream_gene_variant	NBPF6	protein_coding
NS1	rs4423035	1	108892788	C	T	482	4.37504e-06	-8.39353	1.82757	0.122592	upstream_gene_variant	NBPF6	protein_coding
NS1	rs4514266	1	108892865	C	A	482	4.37696e-06	-8.39362	1.82763	0.122589	upstream_gene_variant	NBPF6	protein_coding
NS1	rs28828162	1	108896759	A	G	482	4.32086e-06	-8.39568	1.82701	0.122669	upstream_gene_variant	NBPF6	protein_coding
NS1	rs9660971	1	108901064	T	A	482	4.15628e-06	-8.40776	1.82642	0.122562	upstream_gene_variant	NBPF6	protein_coding
NS1	rs12034801	1	108904444	T	C	482	9.06186e-06	-8.43292	1.89998	0.112918	upstream_gene_variant	NBPF6	protein_coding
NS1	rs28680329	1	108908466	G	A	482	5.23273e-06	-8.29112	1.82013	0.12406	upstream_gene_variant	NBPF6	protein_coding
NS1	rs59154853	1	108911256	C	T	482	3.60817e-06	-8.44474	1.82283	0.122818	upstream_gene_variant	NBPF6	protein_coding
NS1	rs116588818	1	108915568	T	C	482	3.21056e-06	-8.51073	1.82757	0.122465	upstream_gene_variant	NBPF6	protein_coding
NS1	rs374074965	1	108915820	C	T	482	3.08472e-06	-8.55318	1.83344	0.122139	upstream_gene_variant	NBPF6	protein_coding
NS1	rs140923652	1	108916850	A	C	482	2.3194e-06	-8.67682	1.83699	0.122025	upstream_gene_variant	NBPF6	protein_coding
NS1	rs2798196	1	109013094	T	C	482	9.91718e-06	-11.5938	2.62363	0.0624782	intron_variant	NBPF6	protein_coding
NS1	rs9440563	1	109013340	T	C	482	9.79445e-06	-9.395	2.12477	0.0857832	3_prime_UTR_variant	NBPF6	protein_coding
NS1	rs9440565	1	109013504	A	G	482	9.44121e-06	-9.36395	2.11395	0.0862178	3_prime_UTR_variant	NBPF6	protein_coding
NS2	rs55660224	1	109839400	T	C	482	6.31811e-06	12.6491	2.80128	0.0732604	splice_region_variant,intron_variant	MYBPHL	protein_coding
NS	rs72987016	1	110084798	A	G	482	8.48824e-06	13.8299	3.10611	0.0117863	intron_variant	GPR61	protein_coding
NS	rs535503963	1	110297878	T	TGTTTAATGG	482	6.15499e-06	13.8109	3.05483	0.012862	intron_variant	EPS8L3	protein_coding
RD	rs41276636	1	120438827	C	T	587	7.236e-06	-12.0971	2.69625	0.0268467	missense_variant	ADAM30	protein_coding
RD	rs1050677497	1	120460200	A	C	587	1.66745e-06	-19.5987	4.09155	0.0150937	intron_variant	NOTCH2	protein_coding
RD1	rs1050677497	1	120460200	A	C	587	2.78079e-06	-24.3243	5.19041	0.0150937	intron_variant	NOTCH2	protein_coding
RD	rs752283310	1	120464312	C	G	587	1.66793e-06	-19.6013	4.09214	0.0151252	intron_variant	NOTCH2	protein_coding
RD1	rs752283310	1	120464312	C	G	587	2.81395e-06	-24.3157	5.19127	0.0151252	intron_variant	NOTCH2	protein_coding
RD	rs587664817	1	120528630	C	CAT	587	6.22337e-06	-13.9092	3.07817	0.0235894	intron_variant	NOTCH2	protein_coding
RD	rs12030113	1	166966332	C	G	587	1.87121e-06	-20.3971	4.27894	0.0120153	intron_variant	MAEL	protein_coding
RD	rs12567885	1	166973358	T	C	587	2.18211e-06	-19.5405	4.12614	0.0124668	intron_variant	MAEL	protein_coding
RD	rs7542075	1	167003086	G	T	587	2.33742e-06	-19.3534	4.09872	0.0125818	downstream_gene_variant	MAEL	protein_coding
RD	rs76101977	1	167010119	A	G	587	3.35649e-06	-19.0206	4.09248	0.0127785	downstream_gene_variant	GPA33	protein_coding
RD	rs6427052	1	167012024	T	C	587	2.62737e-06	-19.2176	4.0906	0.0127044	downstream_gene_variant	GPA33	protein_coding
RD	rs7541940	1	167012062	G	C	587	2.63524e-06	-19.2154	4.09066	0.0127044	downstream_gene_variant	GPA33	protein_coding
RD	rs2025890	1	167014087	G	A	587	3.05158e-06	-19.0071	4.07239	0.0127164	downstream_gene_variant	GPA33	protein_coding
RD	rs200145349	1	167014500	GA	G	587	9.91332e-06	-12.6709	2.86732	0.0287981	downstream_gene_variant	GPA33	protein_coding
RD	rs2025891	1	167015608	T	C	587	3.16146e-06	-18.9613	4.06891	0.0127291	downstream_gene_variant	GPA33	protein_coding
RD	rs2025892	1	167015727	T	C	587	3.17524e-06	-18.959	4.06919	0.0127291	downstream_gene_variant	GPA33	protein_coding
HA4	rs72703787	1	168453329	A	G	528	2.59523e-06	8.60851	1.8314	0.213534	downstream_gene_variant	XCL2	protein_coding
RD	rs10914053	1	171915181	T	C	587	9.29482e-07	5.91594	1.20586	0.832456	intron_variant	DNM3	protein_coding
RD	rs2038479	1	171939290	A	C	587	6.56386e-06	5.18852	1.15112	0.808348	intron_variant	DNM3	protein_coding
RD	rs2038480	1	171939641	T	A	587	3.96619e-06	5.30954	1.15096	0.809198	intron_variant	DNM3	protein_coding
RD	rs375214178	1	171941991	AAAAC	A	587	3.95068e-06	5.31061	1.15099	0.80919	intron_variant	DNM3	protein_coding
RD	rs6425521	1	171942783	A	C	587	6.44172e-06	5.1935	1.15121	0.808334	intron_variant	DNM3	protein_coding
RD	rs10914127	1	171943948	A	G	585	4.9907e-06	-5.26048	1.15231	0.191453	intron_variant	DNM3	protein_coding
RD	rs6662263	1	171944242	G	A	587	3.96692e-06	5.30982	1.15103	0.809196	intron_variant	DNM3	protein_coding
RD	rs6425522	1	171946082	C	T	587	4.37618e-06	5.29192	1.15225	0.808927	intron_variant	DNM3	protein_coding
RD	rs10914144	1	171949750	C	T	587	7.5955e-06	5.19143	1.15977	0.809051	intron_variant	DNM3	protein_coding
HA1	rs112792438	1	184926965	A	G	528	8.00956e-06	22.524	5.04464	0.017983	intron_variant	FAM129A	protein_coding
HA4	rs61819003	1	189970743	A	G	528	4.51679e-07	26.8208	5.3155	0.0204432	downstream_gene_variant	BRINP3	protein_coding
HA4	rs61819007	1	189987293	G	A	528	9.20336e-07	25.6698	5.23025	0.0219044	downstream_gene_variant	BRINP3	protein_coding
HA4	rs61819028	1	190004253	T	C	528	2.11123e-06	26.6185	5.61279	0.0186383	downstream_gene_variant	BRINP3	protein_coding
RD1	rs61814889	1	194531101	G	A	587	2.13328e-06	-10.7789	2.27385	0.0853842	upstream_gene_variant	RP11-489C13.1	processed_pseudogene
RD1	rs12401602	1	194545969	A	G	587	6.14339e-07	-11.0592	2.21777	0.090356	upstream_gene_variant	RP11-489C13.1	processed_pseudogene
RD	rs796462947	1	201402356	C	CT	587	9.52661e-06	-6.72551	1.51898	0.146365	upstream_gene_variant	TNNI1	protein_coding
HA4	rs116023898	1	201648818	G	A	528	7.08472e-06	22.8401	5.0856	0.0220028	intron_variant	NAV1	protein_coding
HA4	rs139246970	1	201704622	G	A	528	2.54506e-06	24.1323	5.12963	0.020768	intron_variant	NAV1	protein_coding
HA4	rs149731773	1	201714473	T	G	528	2.56193e-06	24.7378	5.25986	0.0197386	intron_variant	NAV1	protein_coding
HA4	rs140802871	1	201738892	C	A	528	4.92183e-06	24.4342	5.34888	0.0191856	intron_variant	NAV1	protein_coding
HA2	rs571964675	1	203555699	G	C	528	9.2017e-06	-28.1644	6.35029	0.0229366	upstream_gene_variant	ATP2B4	protein_coding
RD1	rs145736202	1	205676355	T	C	587	7.26175e-06	-19.2614	4.29379	0.0196516	downstream_gene_variant	NUCKS1	protein_coding
NS3	rs12748881	1	207684113	T	C	482	8.39357e-06	-13.1654	2.95528	0.0433838	intron_variant	CR1	protein_coding
NS3	rs12748882	1	207684117	T	C	482	8.63867e-06	-13.1459	2.955	0.0433786	intron_variant	CR1	protein_coding
RD	rs188411030	1	209807547	T	C	587	7.44015e-06	24.0257	5.36206	0.0139821	intron_variant	LAMB3	protein_coding
RD3	rs74871238	1	210110907	T	A	587	2.7951e-06	-8.15166	1.73983	0.535864	upstream_gene_variant	SYT14	protein_coding
RD3	rs75526232	1	210110909	T	A	587	8.2992e-06	-7.74067	1.73662	0.510801	upstream_gene_variant	SYT14	protein_coding
HA4	rs114746502	1	217178737	T	A	528	2.27581e-06	23.6438	5.00159	0.0246212	intron_variant	ESRRG	protein_coding
HA4	rs116746358	1	217207246	C	T	528	1.91658e-06	24.3427	5.11183	0.023429	intron_variant	ESRRG	protein_coding
HA2	rs115606984	1	220611423	A	G	528	2.30055e-06	-28.7741	6.08969	0.0193087	upstream_gene_variant	AC096644.1	protein_coding
HA2	rs115700488	1	220766154	T	C	528	3.43706e-06	-28.0283	6.03692	0.0186193	intron_variant	MARK1	protein_coding
HA2	rs77074889	1	220789088	G	A	528	2.37557e-06	-28.4546	6.03039	0.0187102	intron_variant	MARK1	protein_coding
HA2	rs79237138	1	220800595	A	G	528	2.74702e-06	-28.2829	6.03191	0.0185938	intron_variant	MARK1	protein_coding
NS	rs928641376	1	223579257	G	A	482	1.50862e-06	17.1036	3.55578	0.0153351	downstream_gene_variant	C1orf65	protein_coding
NS2	rs10797597	1	233087810	A	T	482	5.34307e-06	21.7683	4.78336	0.0204398	intron_variant	NTPCR	protein_coding
HA1	rs151027411	1	234507144	C	T	528	1.36759e-06	37.7324	7.81262	0.0163892	upstream_gene_variant	COA6	protein_coding
RD4	rs200052581	1	234908603	G	A	587	4.97112e-06	33.2301	7.27773	0.0130196	upstream_gene_variant	IRF2BP2	protein_coding
NS4	rs4659903	1	239298202	C	A	482	3.53936e-06	-14.0623	3.03279	0.0388444	downstream_gene_variant	RP11-544D21.2	lincRNA
NS4	rs57084916	1	240406430	A	G	482	5.37284e-06	25.7872	5.66792	0.0141307	intron_variant	FMN2	protein_coding
RD1	rs12752752	1	240926514	C	G	587	2.86007e-06	-6.14666	1.31321	0.726221	downstream_gene_variant	RGS7	protein_coding
RD1	rs11586149	1	240929035	T	A	587	6.47667e-06	-5.87164	1.30186	0.734664	downstream_gene_variant	RGS7	protein_coding
RD1	rs1418479	1	240932039	C	T	586	6.12198e-06	5.89697	1.30402	0.260239	intron_variant	RGS7	protein_coding
RD1	rs4628499	1	240934479	C	A	587	7.44793e-06	-5.85963	1.30782	0.744396	intron_variant	RGS7	protein_coding
RD1	rs1935575	1	240973568	A	C	587	7.3465e-06	-5.35162	1.19365	0.680227	intron_variant	RGS7	protein_coding
RD1	rs7537530	1	240975611	G	C	587	4.30683e-06	-5.7498	1.25104	0.715986	intron_variant	RGS7	protein_coding
RD1	rs12239695	1	240975634	T	C	587	4.31224e-06	-5.74839	1.25081	0.715959	intron_variant	RGS7	protein_coding
RD1	rs61832419	1	240975700	G	T	587	4.32049e-06	-5.74816	1.25087	0.715941	intron_variant	RGS7	protein_coding
RD1	rs7553834	1	240975792	C	T	587	8.50225e-06	-5.56844	1.25074	0.71719	intron_variant	RGS7	protein_coding
RD1	rs1832906	1	240975870	G	T	587	4.32434e-06	-5.74788	1.25086	0.715948	intron_variant	RGS7	protein_coding
RD1	rs57668815	1	240976706	C	CAATGCAAATCTTAATGCA	587	8.84815e-06	-5.575	1.25462	0.681065	intron_variant	RGS7	protein_coding
RD1	rs12744536	1	240977964	T	G	587	7.62201e-06	-5.33613	1.19229	0.680537	intron_variant	RGS7	protein_coding
RD1	rs6702140	1	240978886	C	G	587	8.27017e-06	-5.57935	1.25152	0.717606	intron_variant	RGS7	protein_coding
RD1	rs6702580	1	240979290	C	G	587	8.02466e-06	-5.58863	1.25179	0.717239	intron_variant	RGS7	protein_coding
RD1	rs1032784277	1	241388239	A	G	587	2.304e-06	-22.9285	4.85285	0.0154378	intron_variant	RGS7	protein_coding
HA2	rs3819981	1	241800324	A	G	528	8.8826e-06	7.0311	1.58261	0.24808	intron_variant	OPN3	protein_coding
HA2	rs12028394	1	241801165	G	C	528	9.5718e-06	7.10561	1.6052	0.236766	intron_variant	OPN3	protein_coding
HA2	rs71535338	1	241808485	G	A	528	8.34971e-06	7.25221	1.62751	0.22814	upstream_gene_variant	OPN3	protein_coding
HA2	rs6663223	1	241809896	C	T	528	7.996e-06	7.26092	1.62608	0.223628	upstream_gene_variant	WDR64	protein_coding
HA2	rs2342689	1	241810798	A	G	528	5.9292e-06	-7.38023	1.62959	0.776536	upstream_gene_variant	WDR64	protein_coding
HA2	rs7366921	1	241814367	C	G	528	6.49603e-06	7.39626	1.64013	0.220465	upstream_gene_variant	WDR64	protein_coding
RD1	rs2491859	1	243098453	G	T	587	1.63075e-06	5.75916	1.2012	0.527975	downstream_gene_variant	CEP170	protein_coding
RD1	rs2502317	1	243100371	A	C	587	2.79225e-06	5.59416	1.19392	0.535466	downstream_gene_variant	CEP170	protein_coding
RD1	rs2491860	1	243100457	T	C	587	2.72211e-06	5.54019	1.18109	0.529956	downstream_gene_variant	CEP170	protein_coding
RD1	rs376665942	1	243102051	CA	C	587	6.77869e-06	5.58277	1.24047	0.609615	downstream_gene_variant	CEP170	protein_coding
RD1	rs2998676	1	243102869	C	T	586	2.51842e-06	-5.35869	1.13854	0.503413	downstream_gene_variant	CEP170	protein_coding
RD1	rs2502319	1	243103969	C	A	587	3.39599e-06	5.47725	1.1791	0.531002	downstream_gene_variant	CEP170	protein_coding
RD1	rs140146280	1	243104183	GGT	G	587	3.98346e-06	5.4084	1.17262	0.523414	downstream_gene_variant	CEP170	protein_coding
RD1	rs2491862	1	243106784	T	C	587	4.43152e-06	5.18338	1.12927	0.504165	downstream_gene_variant	CEP170	protein_coding
RD1	rs141333432	1	243107287	TTG	T	587	8.83009e-06	5.30326	1.19335	0.424489	downstream_gene_variant	CEP170	protein_coding
RD1	rs2502320	1	243107726	T	C	587	1.42587e-06	5.62791	1.16729	0.527061	downstream_gene_variant	CEP170	protein_coding
RD1	rs57859440	1	243107892	T	TGTGTGTGCGCGC	587	4.82879e-06	5.16182	1.12898	0.5025	downstream_gene_variant	CEP170	protein_coding
RD1	rs2502321	1	243107909	A	G	587	1.40837e-06	5.42053	1.1237	0.498315	downstream_gene_variant	CEP170	protein_coding
RD1	rs2502322	1	243108296	A	T	587	1.4773e-06	5.41585	1.12495	0.497809	downstream_gene_variant	CEP170	protein_coding
RD1	rs2502323	1	243108324	T	A	587	2.18023e-06	5.48135	1.15739	0.517876	downstream_gene_variant	CEP170	protein_coding
RD1	rs5782260	1	243108537	CA	C	587	1.51477e-06	5.40619	1.12412	0.497347	downstream_gene_variant	CEP170	protein_coding
RD1	rs2502324	1	243109848	A	G	587	1.92523e-06	5.52907	1.1613	0.518514	downstream_gene_variant	CEP170	protein_coding
RD1	rs2502325	1	243109944	C	G	587	1.94255e-06	5.57113	1.17057	0.526595	downstream_gene_variant	CEP170	protein_coding
RD	rs145618572	1	243112009	C	T	587	7.80193e-06	-19.4274	4.34564	0.0155724	downstream_gene_variant	CEP170	protein_coding
RD	rs9428559	1	243114879	G	A	587	1.54983e-06	14.2299	2.96167	0.970851	downstream_gene_variant	CEP170	protein_coding
RD1	rs6694928	1	243120100	A	C	587	3.83099e-06	-5.94229	1.28611	0.384407	downstream_gene_variant	CEP170	protein_coding
RD	rs77710692	1	243122589	C	T	587	1.5767e-06	-14.1476	2.94664	0.0298416	downstream_gene_variant	CEP170	protein_coding
RD1	rs7540707	1	243123360	T	C	587	4.28761e-06	-5.7978	1.26123	0.393298	downstream_gene_variant	CEP170	protein_coding
RD1	rs12755613	1	243126755	A	G	587	5.44111e-06	-5.72832	1.2598	0.393453	downstream_gene_variant	CEP170	protein_coding
RD1	rs7533316	1	243128212	A	G	587	7.70298e-06	-5.64438	1.2618	0.470409	downstream_gene_variant	CEP170	protein_coding
RD1	rs201980137	1	243132229	G	A	587	5.34155e-06	-5.73759	1.26076	0.392741	downstream_gene_variant	CEP170	protein_coding
RD1	rs201120119	1	243132513	C	CT	587	5.36044e-06	-5.73727	1.26089	0.392627	downstream_gene_variant	CEP170	protein_coding
RD1	rs56173125	1	243133659	A	G	587	5.51492e-06	-5.73149	1.26128	0.392535	downstream_gene_variant	CEP170	protein_coding
RD1	rs72770173	1	243136032	C	T	587	5.98167e-06	-5.72706	1.26508	0.392172	downstream_gene_variant	CEP170	protein_coding
RD1	rs71537304	1	243140306	G	A	587	7.03898e-06	-5.81571	1.29454	0.371261	downstream_gene_variant	CEP170	protein_coding
RD1	rs71537305	1	243140472	T	C	587	3.17013e-06	-7.38065	1.58401	0.234138	downstream_gene_variant	CEP170	protein_coding
RD1	rs71537307	1	243141011	G	A	587	3.36003e-06	-5.92498	1.27488	0.379673	downstream_gene_variant	CEP170	protein_coding
RD1	rs59689932	1	243141058	T	A	587	2.80865e-06	-5.94076	1.26822	0.393244	downstream_gene_variant	CEP170	protein_coding
RD1	rs112269685	1	243141562	G	A	587	3.32899e-06	-5.92977	1.27538	0.380171	downstream_gene_variant	CEP170	protein_coding
RD1	rs71537308	1	243141739	A	G	587	2.22934e-06	-6.09009	1.28715	0.385596	downstream_gene_variant	CEP170	protein_coding
RD1	rs3013394	1	243141745	T	C	587	3.18592e-06	5.81705	1.24871	0.58443	downstream_gene_variant	CEP170	protein_coding
RD1	rs3125019	1	243142120	A	G	587	3.59629e-06	5.73899	1.2386	0.583072	downstream_gene_variant	CEP170	protein_coding
RD1	rs71537309	1	243142186	A	C	587	7.4606e-06	-5.7448	1.28229	0.380957	downstream_gene_variant	CEP170	protein_coding
RD1	rs2907167	1	243142242	A	G	587	3.62755e-06	5.74126	1.23957	0.583235	downstream_gene_variant	CEP170	protein_coding
RD1	rs2907166	1	243142498	A	G	587	3.59987e-06	5.7437	1.23967	0.583237	downstream_gene_variant	CEP170	protein_coding
RD1	rs6687553	1	243144828	G	A	587	3.54046e-06	-5.88403	1.26902	0.387533	downstream_gene_variant	CEP170	protein_coding
RD1	rs3095117	1	243145753	C	A	587	5.60376e-06	5.80363	1.2781	0.616189	downstream_gene_variant	CEP170	protein_coding
RD1	rs3095115	1	243146158	C	T	587	2.35838e-06	-5.98211	1.26739	0.384509	downstream_gene_variant	CEP170	protein_coding
RD1	rs35889241	1	243146298	C	T	587	3.1078e-06	-5.95621	1.27718	0.379447	downstream_gene_variant	CEP170	protein_coding
RD1	rs34835063	1	243146328	G	A	587	3.11838e-06	-5.95513	1.27714	0.379465	downstream_gene_variant	CEP170	protein_coding
RD1	rs35899158	1	243146373	T	C	587	4.03497e-06	-5.85407	1.26998	0.385971	downstream_gene_variant	CEP170	protein_coding
RD1	rs34654301	1	243146385	A	G	587	3.78413e-06	-5.91186	1.27882	0.380006	downstream_gene_variant	CEP170	protein_coding
RD1	rs201981557	1	243146632	A	T	587	1.94429e-06	-6.04979	1.2712	0.384778	downstream_gene_variant	CEP170	protein_coding
RD1	rs2907134	1	243149501	G	A	587	9.06473e-06	5.96775	1.34458	0.652086	downstream_gene_variant	CEP170	protein_coding
RD1	rs6429407	1	243152982	A	G	587	4.51742e-06	5.99726	1.30772	0.630323	downstream_gene_variant	CEP170	protein_coding
RD1	rs4658382	1	243154335	T	C	587	8.17813e-06	5.81307	1.30324	0.62693	downstream_gene_variant	CEP170	protein_coding
RD1	rs113079209	1	243157324	A	AC	587	7.74179e-06	5.68084	1.27026	0.595709	downstream_gene_variant	CEP170	protein_coding
RD1	rs148132019	1	243157326	A	T	587	7.74533e-06	5.68074	1.27026	0.595706	downstream_gene_variant	CEP170	protein_coding
RD1	rs9428954	1	243160664	C	T	587	8.96823e-06	5.85238	1.31791	0.615701	downstream_gene_variant	CEP170	protein_coding
HA	rs114475352	1	246557326	G	A	528	5.51104e-06	-25.4445	5.59917	0.0151856	intron_variant	SMYD3	protein_coding
RD	rs148416526	10	3970265	A	T	587	1.31469e-06	-8.09649	1.67369	0.113779	upstream_gene_variant	KLF6	protein_coding
RD3	rs148416526	10	3970265	A	T	587	3.39567e-06	-12.9262	2.78263	0.113779	upstream_gene_variant	KLF6	protein_coding
HA2	rs35790468	10	12578233	G	GA	528	7.66369e-06	10.382	2.32033	0.0957888	intron_variant	CAMK1D	protein_coding
HA2	rs11257871	10	12579950	A	T	528	7.8859e-06	10.3448	2.31518	0.0953996	intron_variant	CAMK1D	protein_coding
HA1	rs75213521	10	49296104	G	A	528	1.30645e-06	24.6492	5.0941	0.0480634	downstream_gene_variant	FRMPD2	protein_coding
HA1	rs71500219	10	49323008	A	C	528	4.52712e-06	23.6722	5.16231	0.035625	downstream_gene_variant	FRMPD2	protein_coding
HA1	rs71500221	10	49324432	G	A	528	4.95418e-06	23.5978	5.16735	0.0355436	downstream_gene_variant	FRMPD2	protein_coding
HA1	rs77688674	10	49335777	G	A	528	7.59407e-06	25.4537	5.6863	0.0218835	downstream_gene_variant	FRMPD2	protein_coding
RD	rs12569785	10	57108234	T	C	587	8.66734e-06	-6.34861	1.42729	0.115444	intron_variant	PCDH15	protein_coding
RD	rs67982768	10	57110533	C	T	587	8.93937e-06	-6.37271	1.43486	0.114956	intron_variant	PCDH15	protein_coding
RD	rs117253646	10	57599843	A	G	587	6.93746e-06	-13.6584	3.03816	0.026086	upstream_gene_variant	GAPDHP21	processed_pseudogene
NS4	rs375368518	10	68702209	C	T	482	4.24405e-06	27.798	6.04429	0.0152614	intron_variant	LRRTM3	protein_coding
NS4	rs148116049	10	104351665	T	C	482	7.7555e-06	14.2843	3.19429	0.0370882	intron_variant	SUFU	protein_coding
NS4	rs531605207	10	104354884	T	C	482	2.72027e-06	21.0924	4.49648	0.0207168	intron_variant	SUFU	protein_coding
HA	rs7907586	10	119665038	G	A	528	7.72037e-06	10.6695	2.38541	0.0524119	downstream_gene_variant	RAB11FIP2	protein_coding
HA3	rs948597606	11	9575338	A	T	528	1.39911e-06	44.6316	9.24983	0.0103125	upstream_gene_variant	WEE1	protein_coding
NS4	rs7126010	11	14942004	T	A	482	7.54825e-06	5.05155	1.12818	0.469357	intron_variant	CALCB	protein_coding
NS4	rs1496174	11	14944645	T	G	482	7.07515e-06	5.04264	1.12273	0.468783	intron_variant	CALCB	protein_coding
NS4	rs10466413	11	14944927	G	A	482	7.07664e-06	5.04273	1.12276	0.468787	intron_variant	CALCB	protein_coding
NS4	rs10832315	11	14946880	G	A	482	7.11338e-06	5.04108	1.12267	0.468825	intron_variant	CALCB	protein_coding
NS4	rs10832316	11	14946902	C	G	482	6.12967e-06	5.08556	1.12466	0.470712	intron_variant	CALCB	protein_coding
NS4	rs10832317	11	14947373	G	A	482	4.56486e-06	5.15873	1.12541	0.472679	intron_variant	CALCB	protein_coding
NS4	rs7111531	11	14950820	C	T	482	7.17224e-06	5.03822	1.12247	0.468883	intron_variant	CALCB	protein_coding
NS4	rs10741661	11	14952338	A	G	482	7.54989e-06	5.03281	1.12401	0.469651	intron_variant	CALCB	protein_coding
NS4	rs10766199	11	14953501	T	C	482	7.51039e-06	5.03192	1.12353	0.469136	intron_variant	CALCB	protein_coding
NS4	rs1845813	11	14953727	C	T	482	7.52332e-06	5.03183	1.1236	0.469157	intron_variant	CALCB	protein_coding
NS4	rs1845814	11	14953734	C	T	482	7.94254e-06	5.02583	1.12517	0.469939	intron_variant	CALCB	protein_coding
NS4	rs11023382	11	14953917	C	T	482	7.54712e-06	5.03297	1.12402	0.469656	intron_variant	CALCB	protein_coding
NS4	rs10832318	11	14954103	C	T	482	7.20317e-06	5.04084	1.12328	0.468698	intron_variant	CALCB	protein_coding
NS4	rs2350203	11	14954604	A	T	482	7.14726e-06	5.03901	1.12246	0.468876	intron_variant	CALCB	protein_coding
NS4	rs1845815	11	14955540	G	C	482	7.14648e-06	5.03906	1.12247	0.468873	intron_variant	CALCB	protein_coding
NS4	rs12287129	11	14956177	A	G	482	7.12404e-06	5.0399	1.12248	0.468862	intron_variant	CALCB	protein_coding
NS4	rs12273824	11	14956215	G	A	482	7.12693e-06	5.03991	1.12251	0.468867	intron_variant	CALCB	protein_coding
NS4	rs12287184	11	14956279	C	G	482	8.27579e-06	5.07764	1.13901	0.471773	intron_variant	CALCB	protein_coding
NS4	rs951768	11	14957663	A	G	482	6.9921e-06	5.04451	1.12252	0.468789	intron_variant	CALCB	protein_coding
NS4	rs7480421	11	14957707	C	T	482	7.04324e-06	5.04229	1.12241	0.468832	intron_variant	CALCB	protein_coding
NS4	rs368119138	11	14958323	A	AAAACG	482	6.76598e-06	5.05111	1.12224	0.468957	intron_variant	CALCB	protein_coding
NS4	rs12290958	11	14958481	A	C	482	7.05133e-06	5.04205	1.12242	0.468827	intron_variant	CALCB	protein_coding
NS4	rs12291021	11	14958596	T	C	482	7.04608e-06	5.04212	1.12239	0.468828	intron_variant	CALCB	protein_coding
NS4	rs10832320	11	14959186	C	T	482	7.04608e-06	5.04212	1.12239	0.468828	intron_variant	CALCB	protein_coding
NS4	rs10832321	11	14959355	G	A	482	7.04608e-06	5.04212	1.12239	0.468828	intron_variant	CALCB	protein_coding
NS4	rs12362601	11	14959431	G	A	482	7.04608e-06	5.04212	1.12239	0.468828	intron_variant	CALCB	protein_coding
NS4	rs12798048	11	14959805	A	C	482	7.04608e-06	5.04212	1.12239	0.468828	intron_variant	CALCB	protein_coding
NS4	rs10832322	11	14960175	T	C	482	7.02999e-06	5.04275	1.12241	0.468812	intron_variant	CALCB	protein_coding
NS4	rs10766200	11	14960185	G	A	482	7.04608e-06	5.04212	1.12239	0.468828	intron_variant	CALCB	protein_coding
NS4	rs10832323	11	14960226	C	T	482	7.04661e-06	5.04215	1.1224	0.468826	intron_variant	CALCB	protein_coding
NS4	rs10766201	11	14960284	C	G	482	7.04608e-06	5.04212	1.12239	0.468828	intron_variant	CALCB	protein_coding
NS4	rs10832324	11	14960649	T	C	482	7.84592e-06	5.02335	1.12396	0.464619	intron_variant	CALCB	protein_coding
NS4	rs11023383	11	14960785	T	C	482	7.04324e-06	5.04229	1.12241	0.468832	intron_variant	CALCB	protein_coding
NS4	rs11023384	11	14960918	A	G	482	7.04608e-06	5.04212	1.12239	0.468828	intron_variant	CALCB	protein_coding
NS4	rs11023385	11	14961077	T	G	482	7.04608e-06	5.04212	1.12239	0.468828	intron_variant	CALCB	protein_coding
NS4	rs10832325	11	14961296	C	T	482	7.04608e-06	5.04212	1.12239	0.468828	intron_variant	CALCB	protein_coding
NS4	rs10832326	11	14961990	A	G	482	7.03343e-06	5.04258	1.1224	0.468824	intron_variant	CALCB	protein_coding
NS4	rs11023386	11	14962341	A	G	482	7.04608e-06	5.04212	1.12239	0.468828	intron_variant	CALCB	protein_coding
NS4	rs11023387	11	14962395	G	T	482	7.05132e-06	5.04203	1.12241	0.468828	intron_variant	CALCB	protein_coding
NS4	rs11023388	11	14963203	C	G	482	7.04608e-06	5.04212	1.12239	0.468828	intron_variant	CALCB	protein_coding
NS4	rs11023389	11	14963244	T	C	482	7.04608e-06	5.04212	1.12239	0.468828	intron_variant	CALCB	protein_coding
NS4	rs10832327	11	14964350	A	G	482	7.05263e-06	5.04188	1.12239	0.468829	intron_variant	CALCB	protein_coding
NS4	rs7940359	11	14965084	T	A	482	7.00112e-06	5.04386	1.12244	0.468813	intron_variant	CALCB	protein_coding
NS4	rs7925414	11	14965479	A	G	482	7.05263e-06	5.04188	1.12239	0.468829	intron_variant	CALCB	protein_coding
NS4	rs10832328	11	14965697	A	C	482	7.05263e-06	5.04188	1.12239	0.468829	intron_variant	CALCB	protein_coding
NS4	rs7930465	11	14966591	T	C	482	7.39594e-06	5.03535	1.12347	0.469094	intron_variant	CALCB	protein_coding
NS4	rs10832329	11	14967345	A	C	482	7.11097e-06	5.04039	1.1225	0.468928	intron_variant	CALCB	protein_coding
NS4	rs12286446	11	14968372	G	A	482	7.18225e-06	5.03868	1.12265	0.468977	intron_variant	CALCB	protein_coding
NS4	rs12286506	11	14968472	G	A	482	7.24928e-06	5.0372	1.12281	0.468762	intron_variant	CALCB	protein_coding
NS4	rs12286510	11	14968507	C	A	482	8.09449e-06	5.01722	1.12427	0.469383	intron_variant	CALCB	protein_coding
NS4	rs10832330	11	14968624	C	A	482	5.55318e-06	5.13757	1.13094	0.46539	intron_variant	CALCB	protein_coding
NS4	rs6486213	11	14969079	G	A	482	7.19835e-06	5.03712	1.12242	0.46888	intron_variant	CALCB	protein_coding
NS4	rs10500806	11	14969995	T	C	482	7.19835e-06	5.03712	1.12242	0.46888	intron_variant	CALCB	protein_coding
NS4	rs10832331	11	14970024	A	G	482	7.19835e-06	5.03712	1.12242	0.46888	intron_variant	CALCB	protein_coding
NS4	rs1603354	11	14970473	T	G	482	7.19835e-06	5.03712	1.12242	0.46888	intron_variant	CALCB	protein_coding
NS4	rs1603355	11	14970557	G	C	482	7.19835e-06	5.03712	1.12242	0.46888	intron_variant	CALCB	protein_coding
NS4	rs924096	11	14971364	T	C	482	7.18859e-06	5.03751	1.12243	0.468884	intron_variant	CALCB	protein_coding
NS4	rs7113843	11	14973243	C	G	482	8.01419e-06	5.01837	1.12398	0.464669	intron_variant	CALCB	protein_coding
NS4	rs10832332	11	14973544	A	C	482	8.01361e-06	5.01846	1.124	0.464665	intron_variant	CALCB	protein_coding
NS4	rs10832333	11	14973592	A	G	482	8.01383e-06	5.01843	1.12399	0.464666	intron_variant	CALCB	protein_coding
NS4	rs1496168	11	14973792	C	G	482	8.01276e-06	5.01848	1.124	0.464667	intron_variant	CALCB	protein_coding
NS4	rs924098	11	14974197	T	C	482	8.01383e-06	5.01843	1.12399	0.464666	intron_variant	CALCB	protein_coding
NS4	rs903809	11	14974477	C	T	482	7.14949e-06	5.04102	1.12292	0.468727	intron_variant	CALCB	protein_coding
NS4	rs2076837	11	14974585	A	G	482	7.02695e-06	5.04318	1.12249	0.469006	intron_variant	CALCB	protein_coding
NS4	rs3061018	11	14974603	A	ATT	482	7.40908e-06	5.03244	1.12291	0.469114	intron_variant	CALCB	protein_coding
NS4	rs903811	11	14974790	C	G	482	7.0944e-06	5.0406	1.12242	0.468945	intron_variant	CALCB	protein_coding
NS4	rs737598	11	14975224	C	G	482	7.20161e-06	5.03711	1.12244	0.468874	intron_variant	CALCB	protein_coding
NS4	rs10832334	11	14975537	G	A	482	7.20189e-06	5.03712	1.12244	0.468873	intron_variant	CALCB	protein_coding
NS4	rs1496169	11	14975818	C	T	482	7.19112e-06	5.03759	1.12247	0.468889	intron_variant	CALCB	protein_coding
NS4	rs1496170	11	14975949	C	T	482	7.20588e-06	5.03699	1.12245	0.468872	intron_variant	CALCB	protein_coding
NS4	rs1496171	11	14976041	C	G	482	7.20588e-06	5.03699	1.12245	0.468872	intron_variant	CALCB	protein_coding
NS4	rs1532404	11	14976591	C	G	482	7.23527e-06	5.03687	1.12264	0.468856	intron_variant	CALCB	protein_coding
NS4	rs1532405	11	14976699	A	T	482	7.18263e-06	5.03881	1.12268	0.468878	intron_variant	CALCB	protein_coding
NS4	rs1532406	11	14976759	T	C	482	7.22054e-06	5.037	1.12256	0.468843	intron_variant	CALCB	protein_coding
NS4	rs369828171	11	14976914	T	TG	482	6.8226e-06	5.05433	1.1234	0.469006	intron_variant	CALCB	protein_coding
NS4	rs7120293	11	14977179	G	T	482	7.22485e-06	5.037	1.12259	0.468835	intron_variant	CALCB	protein_coding
NS4	rs2220952	11	14978124	C	T	482	7.23927e-06	5.03687	1.12266	0.468823	intron_variant	CALCB	protein_coding
NS4	rs10832335	11	14978287	T	C	482	7.24247e-06	5.03684	1.12268	0.468818	intron_variant	CALCB	protein_coding
NS4	rs10832336	11	14978352	G	A	482	7.07903e-06	5.04171	1.12255	0.468527	intron_variant	CALCB	protein_coding
NS4	rs7125036	11	14978396	C	T	482	7.2378e-06	5.03717	1.12272	0.468834	intron_variant	CALCB	protein_coding
NS4	rs6486214	11	14980376	A	G	482	5.22043e-06	5.10661	1.12092	0.472465	intron_variant	CALCB	protein_coding
HA3	rs1867876	11	18768068	T	C	528	2.58887e-06	8.85291	1.8832	0.256697	intron_variant	PTPN5	protein_coding
HA3	rs11024781	11	18769356	T	A	528	4.55192e-07	9.31802	1.84724	0.267537	intron_variant	PTPN5	protein_coding
HA3	rs57217299	11	18776309	A	G	528	6.2007e-07	9.14491	1.83454	0.26928	intron_variant	PTPN5	protein_coding
HA3	rs755797	11	18777193	C	T	528	7.06961e-07	9.09903	1.83469	0.269216	intron_variant	PTPN5	protein_coding
HA3	rs764261	11	18778787	C	T	528	6.65157e-07	9.09316	1.82914	0.271562	intron_variant	PTPN5	protein_coding
HA3	rs956437	11	18779139	A	G	528	6.79646e-07	9.08465	1.82897	0.271634	intron_variant	PTPN5	protein_coding
HA3	rs34468593	11	18781288	A	AATCAAC	528	7.01868e-07	9.07687	1.8297	0.271959	intron_variant	PTPN5	protein_coding
HA3	rs397799292	11	18781484	TTA	T	528	7.17216e-07	9.06182	1.82822	0.272295	intron_variant	PTPN5	protein_coding
HA3	rs7941067	11	18782408	G	T	528	7.58563e-07	9.04113	1.82806	0.272464	intron_variant	PTPN5	protein_coding
NS4	rs537856369	11	29455728	G	A	482	7.141e-06	21.0331	4.68502	0.0105436	intron_variant,non_coding_transcript_variant	RP11-460B17.3	lincRNA
NS4	rs142931943	11	30876893	T	C	482	1.95731e-06	19.1376	4.02238	0.0198402	downstream_gene_variant	DCDC1	protein_coding
NS4	rs182005863	11	31044402	A	T	482	3.11117e-06	19.7897	4.24367	0.016777	intron_variant	DCDC1	protein_coding
NS4	rs149710485	11	31100936	T	C	482	2.23077e-06	19.3754	4.09515	0.0180768	intron_variant	DCDC1	protein_coding
NS4	rs146606951	11	31171117	T	C	482	3.4793e-06	19.1003	4.11619	0.0176483	intron_variant	DCDC1	protein_coding
NS4	rs533031858	11	31190409	A	ATTATT	482	3.13505e-06	19.29	4.13791	0.0181608	intron_variant	DCDC1	protein_coding
NS4	rs539042876	11	31384684	C	CTGTG	482	7.86812e-06	19.0977	4.27363	0.0183454	intron_variant	DCDC1	protein_coding
NS4	rs193057211	11	31573670	C	T	482	7.59697e-06	20.4309	4.5643	0.0161815	intron_variant	ELP4	protein_coding
NS4	rs151288761	11	31578706	G	A	482	7.59697e-06	20.4309	4.5643	0.0161815	intron_variant	ELP4	protein_coding
NS4	rs184733718	11	31615567	T	C	482	7.39475e-06	20.4513	4.56299	0.0161577	intron_variant	ELP4	protein_coding
NS4	rs111890910	11	31896075	T	C	482	3.62864e-06	20.333	4.39006	0.0160923	intron_variant	RCN1	protein_coding
NS4	rs112880486	11	31921263	A	T	482	2.53319e-06	20.4244	4.3406	0.0167282	intron_variant	RCN1	protein_coding
NS4	rs11604193	11	31925453	A	G	482	2.57376e-06	20.4152	4.34162	0.0167261	intron_variant	RCN1	protein_coding
NS4	rs1232296	11	31944888	C	A	482	4.5261e-06	-17.7518	3.87117	0.97711	intron_variant	RCN1	protein_coding
NS4	rs140242140	11	32000515	A	G	482	5.89007e-06	17.74	3.91585	0.0223517	intron_variant	RCN1	protein_coding
NS4	rs368213594	11	32003830	GCAACTCAGCCCCACTCCACTTGT	G	482	5.49758e-06	17.7934	3.91506	0.0222251	intron_variant	RCN1	protein_coding
NS	rs142359708	11	36393188	C	T	482	5.47778e-06	9.65591	2.12423	0.0301317	intron_variant	PRR5L	protein_coding
RD4	rs949187877	11	39911523	C	T	587	1.7357e-06	21.1337	4.41943	0.0386721	downstream_gene_variant	RP11-810F22.1	processed_pseudogene
RD	rs630394	11	65637984	G	C	587	7.17077e-06	4.28139	0.953846	0.656513	intron_variant	EFEMP2	protein_coding
RD	rs10160792	11	65667149	G	C	587	6.67206e-06	-3.95007	0.877034	0.436363	intron_variant	FOSL1	protein_coding
RD	rs1058068	11	65667796	A	G	587	7.35157e-06	-3.93771	0.878317	0.43558	synonymous_variant	FOSL1	protein_coding
RD	rs653914	11	65676516	G	A	587	9.61845e-06	-3.87893	0.876479	0.435264	downstream_gene_variant	C11orf68	protein_coding
RD	rs677029	11	65683531	G	A	587	8.56271e-06	-3.91244	0.879079	0.436134	upstream_gene_variant	DRAP1	protein_coding
HA1	rs116942543	11	87398942	G	A	528	2.39437e-07	22.5416	4.36363	0.036553	downstream_gene_variant	RP11-665E10.5	processed_pseudogene
NS	rs148924631	11	97334530	A	G	482	8.67115e-06	7.43104	1.67068	0.0503952	upstream_gene_variant	RNA5SP347	rRNA
NS	rs117525886	11	97347818	C	G	482	1.69631e-06	8.03247	1.67812	0.0491598	upstream_gene_variant	RNA5SP347	rRNA
NS	rs112374388	11	97354391	T	C	482	1.47424e-06	8.05377	1.67275	0.0497199	upstream_gene_variant	RNA5SP347	rRNA
NS	rs79914443	11	97369261	G	A	482	1.73823e-06	8.05065	1.68364	0.0489098	upstream_gene_variant	RNA5SP347	rRNA
NS	rs78919031	11	97373389	G	A	482	1.87749e-06	8.00684	1.67993	0.0488195	upstream_gene_variant	RNA5SP347	rRNA
P	rs200772373	11	98294203	A	G	587	4.83463e-06	6.94073	1.51815	0.33529	downstream_gene_variant	CTD-2342I9.1	processed_pseudogene
P	rs115241951	11	98294204	C	T	587	6.21756e-06	6.86399	1.51897	0.334392	downstream_gene_variant	CTD-2342I9.1	processed_pseudogene
P	rs200292493	11	98294205	A	G	587	5.83126e-06	6.87791	1.51749	0.333538	downstream_gene_variant	CTD-2342I9.1	processed_pseudogene
HA2	rs11825704	11	104165842	A	G	528	6.68889e-06	-36.6832	8.14576	0.0155748	upstream_gene_variant	PDGFD	protein_coding
HA1	rs796536091	11	127494793	T	TA	528	7.15306e-06	-9.05298	2.01667	0.139113	regulatory_region_variant	-	enhancer
HA1	rs7927117	11	127498914	G	T	528	7.80196e-06	-8.52414	1.90673	0.151424	downstream_gene_variant	RN7SKP279	misc_RNA
HA1	rs957487	11	127524459	C	G	528	9.60585e-06	-8.54388	1.93044	0.149033	downstream_gene_variant	RN7SKP279	misc_RNA
HA1	rs12285335	11	127524846	A	C	528	9.60401e-06	-8.54368	1.93038	0.149034	downstream_gene_variant	RN7SKP279	misc_RNA
HA1	rs2199759	11	127543772	T	A	528	7.00462e-06	-8.78868	1.95584	0.14875	downstream_gene_variant	RP11-822P1.1	processed_pseudogene
HA1	rs2199758	11	127543815	T	A	528	8.12429e-06	-8.80327	1.973	0.147088	downstream_gene_variant	RP11-822P1.1	processed_pseudogene
HA	rs66746698	11	129455476	G	GT	528	4.31095e-06	-6.20731	1.35065	0.721986	downstream_gene_variant	BARX2	protein_coding
RD1	rs2034381	11	131320803	A	C	587	8.88002e-06	6.31545	1.42151	0.256291	intron_variant	NTM	protein_coding
RD1	rs7938797	11	131322124	T	C	587	9.54667e-06	6.40683	1.44715	0.253991	intron_variant	NTM	protein_coding
NS	rs138846236	11	133664871	C	G	482	7.84274e-06	17.4641	3.90745	0.0105861	downstream_gene_variant	SPATA19	protein_coding
NS2	rs3019662	11	134518738	T	C	482	7.02454e-06	5.85526	1.30321	0.584366	downstream_gene_variant	RP11-627G23.1	retained_intron
NS1	rs11061771	12	1587682	A	G	482	4.85178e-06	-5.79294	1.2673	0.372424	intron_variant	ERC1	protein_coding
NS1	rs11061772	12	1587685	T	C	482	4.85043e-06	-5.793	1.26729	0.372427	intron_variant	ERC1	protein_coding
NS1	rs7300682	12	1591599	C	G	482	9.29718e-06	-5.64464	1.27335	0.372366	intron_variant	ERC1	protein_coding
NS1	rs4611265	12	1591734	G	T	482	9.43769e-06	-5.64516	1.2744	0.372649	intron_variant	ERC1	protein_coding
NS1	rs10848485	12	1592528	C	T	482	6.75056e-06	-5.82377	1.29377	0.373856	intron_variant	ERC1	protein_coding
NS1	rs10848486	12	1592657	C	T	482	8.25592e-06	-5.7588	1.29166	0.372797	intron_variant	ERC1	protein_coding
NS1	rs78810199	12	1593121	A	G	482	6.3064e-06	-6.40276	1.41784	0.301908	intron_variant	ERC1	protein_coding
NS1	rs375048595	12	1593239	G	A	482	1.0163e-06	-6.51999	1.33375	0.385244	intron_variant	ERC1	protein_coding
NS1	rs11061778	12	1593331	T	C	482	3.88131e-07	-6.56997	1.29466	0.375765	intron_variant	ERC1	protein_coding
NS1	rs60706503	12	1593691	C	T	482	1.16976e-06	-8.33423	1.71462	0.156471	intron_variant	ERC1	protein_coding
RD4	rs1000639171	12	6534810	A	C	587	5.24134e-06	14.2816	3.13544	0.0635784	upstream_gene_variant	CD27	protein_coding
HA1	rs117605031	12	6943013	T	C	528	7.7431e-06	-22.319	4.99064	0.0186449	intron_variant	LEPREL2	protein_coding
RD4	rs750176019	12	7663093	A	G	587	3.57252e-07	37.1157	7.29127	0.0121457	upstream_gene_variant	CD163	protein_coding
RD4	rs73047186	12	7735502	T	G	587	3.52966e-06	12.0963	2.60846	0.0856567	downstream_gene_variant	APOBEC1	protein_coding
HA1	rs11610670	12	9973552	A	G	528	6.34907e-06	13.4372	2.97651	0.0582869	upstream_gene_variant	KLRF1	protein_coding
HA1	rs113947247	12	9983629	T	C	528	5.37315e-06	13.5345	2.97483	0.0581288	intron_variant	KLRF1	protein_coding
HA1	rs2232546	12	9984847	C	A	528	6.21206e-06	12.6614	2.8018	0.0639337	intron_variant	KLRF1	protein_coding
HA1	rs759084550	12	9998716	G	T	528	3.09916e-06	14.0831	3.01945	0.0574991	downstream_gene_variant	KLRF1	protein_coding
HA1	rs190442345	12	9998717	T	C	528	3.09872e-06	14.0831	3.01942	0.0575	downstream_gene_variant	KLRF1	protein_coding
HA1	rs747738657	12	9998718	G	A	528	3.09872e-06	14.0831	3.01942	0.0575	downstream_gene_variant	KLRF1	protein_coding
HA1	rs111774878	12	10002003	G	C	528	4.41267e-06	13.6606	2.97556	0.0580189	downstream_gene_variant	CLEC2B	protein_coding
HA1	rs11614831	12	10003981	T	C	528	3.32609e-06	13.8616	2.98125	0.0587652	downstream_gene_variant	CLEC2B	protein_coding
NS3	rs74234440	12	16442476	G	A	482	5.21544e-06	-23.0536	5.06014	0.0148154	upstream_gene_variant	SLC15A5	protein_coding
NS3	rs4142678	12	16442760	A	C	482	9.13878e-06	-22.5716	5.08758	0.0145394	upstream_gene_variant	SLC15A5	protein_coding
NS3	rs76877094	12	16447112	C	T	482	8.64659e-06	-22.5388	5.06658	0.014471	upstream_gene_variant	SLC15A5	protein_coding
NS3	rs77687428	12	16447428	A	G	482	7.77692e-06	-22.6567	5.06722	0.014305	upstream_gene_variant	SLC15A5	protein_coding
P	rs577104027	12	20219303	A	AAT	587	1.2784e-06	-37.6135	7.76643	0.0117658	intron_variant,non_coding_transcript_variant	RP11-664H17.1	lincRNA
NS	rs111833890	12	22884433	T	C	482	5.40472e-06	8.84347	1.94429	0.042195	downstream_gene_variant	ETNK1	protein_coding
RD	rs60208643	12	33520422	C	CT	587	6.20647e-06	-5.32019	1.17723	0.300754	downstream_gene_variant	SYT10	protein_coding
RD	rs61689329	12	33540688	TG	T	587	5.51623e-06	-4.42687	0.974196	0.535891	intron_variant	SYT10	protein_coding
RD	rs6488162	12	33593127	C	T	587	9.35023e-06	-4.1676	0.940412	0.648783	upstream_gene_variant	SYT10	protein_coding
P	rs202121546	12	42256461	G	A	587	7.70962e-06	-13.5542	3.03016	0.0557266	intron_variant,non_coding_transcript_variant	RP11-630C16.2	lincRNA
NS	rs370981467	12	46034342	T	C	482	2.85663e-06	12.6166	2.69536	0.0206442	upstream_gene_variant	ARID2	protein_coding
NS	rs569253953	12	46039878	C	T	482	2.41152e-06	12.7026	2.69381	0.0201307	upstream_gene_variant	ARID2	protein_coding
NS2	rs9795544	12	47016400	C	G	482	8.25944e-06	-5.6788	1.27375	0.549771	downstream_gene_variant	SLC38A4	protein_coding
NS2	rs7975718	12	47034811	G	A	482	6.8505e-06	-5.71935	1.27145	0.554451	downstream_gene_variant	SLC38A4	protein_coding
NS2	rs12818130	12	47042665	C	T	482	6.98391e-06	-5.68922	1.26591	0.552322	downstream_gene_variant	SLC38A4	protein_coding
NS2	rs11615015	12	47062286	G	A	482	5.78821e-06	-5.68889	1.25472	0.512525	downstream_gene_variant	SLC38A4	protein_coding
NS2	rs397838800	12	47068386	A	ATT	482	8.56279e-06	-5.60784	1.26002	0.507234	downstream_gene_variant	SLC38A4	protein_coding
NS2	rs7979810	12	47085520	A	C	482	9.92928e-06	-5.54367	1.25459	0.506114	downstream_gene_variant	SLC38A4	protein_coding
HA	rs10459245	12	55153862	T	G	528	6.88766e-06	5.1941	1.15498	0.332106	upstream_gene_variant	MUCL1	protein_coding
HA	rs12304107	12	55168129	T	C	528	8.49883e-06	5.08931	1.1431	0.334541	upstream_gene_variant	MUCL1	protein_coding
NS3	rs1046140511	12	61158458	T	G	482	7.27917e-06	-18.2623	4.07154	0.0197936	intergenic_variant	-	-
NS3	rs1034734841	12	61486696	G	A	482	1.74985e-06	-21.2575	4.44684	0.0169191	downstream_gene_variant	RP11-471N19.1	processed_pseudogene
NS3	rs747291127	12	62065181	A	C	482	3.17778e-06	-24.0032	5.15203	0.0135456	downstream_gene_variant	FAM19A2	protein_coding
P	rs4760936	12	71824810	T	C	587	2.12632e-06	-15.6133	3.29323	0.0356457	intron_variant	TSPAN8	protein_coding
HA	rs199775574	12	78540183	T	A	528	1.61284e-06	11.0168	2.29673	0.0710672	intron_variant	NAV3	protein_coding
NS4	rs560266742	12	80721755	A	AAAAAAAAAAAG	482	7.41384e-06	-8.43565	1.88235	0.0924118	intron_variant	OTOGL	protein_coding
NS4	rs117117997	12	95188638	C	T	482	8.34131e-07	15.8089	3.2085	0.0287012	upstream_gene_variant	TMCC3	protein_coding
RD1	rs10859994	12	96364358	T	G	587	8.60927e-06	-5.95459	1.33828	0.239026	downstream_gene_variant	AMDHD1	protein_coding
P	rs73391558	12	103301968	T	C	587	5.62871e-06	-11.2461	2.47717	0.0664225	intron_variant	PAH	protein_coding
P	rs73393504	12	103314935	G	A	587	3.33179e-06	-11.202	2.40943	0.0711618	intron_variant	PAH	protein_coding
P	rs1524550	12	103316320	T	C	587	1.99089e-06	-11.3853	2.39472	0.0720503	intron_variant	PAH	protein_coding
P	rs17449558	12	103316740	C	A	587	4.62312e-06	-11.0169	2.4048	0.0707726	intron_variant	PAH	protein_coding
P	rs140026020	12	103318137	G	GT	587	9.27007e-07	-11.672	2.37887	0.0756865	intron_variant	PAH	protein_coding
P	rs61943178	12	103319035	G	A	587	4.41739e-06	-11.0285	2.40236	0.071414	intron_variant	PAH	protein_coding
P	rs17546718	12	103320255	A	G	587	1.75603e-06	-11.52	2.41021	0.0699327	intron_variant	PAH	protein_coding
P	rs1498701	12	103321674	G	A	587	1.74481e-06	-11.5233	2.41025	0.0699753	intron_variant	PAH	protein_coding
P	rs1522300	12	103321911	T	C	587	4.11734e-06	-11.0698	2.40368	0.0706899	intron_variant	PAH	protein_coding
P	rs1851380	12	103322027	C	A	587	4.10761e-06	-11.0713	2.40374	0.0707164	intron_variant	PAH	protein_coding
P	rs1522302	12	103323440	A	G	587	3.83328e-06	-11.108	2.40422	0.0710741	intron_variant	PAH	protein_coding
P	rs73393592	12	103328309	G	A	587	2.12138e-06	-11.3731	2.39862	0.0716329	intron_variant	PAH	protein_coding
P	rs61943180	12	103329032	G	C	587	1.38387e-06	-11.386	2.35866	0.072506	intron_variant	PAH	protein_coding
P	rs1915931	12	103329219	G	A	587	2.00904e-06	-11.4049	2.39977	0.0717257	intron_variant	PAH	protein_coding
P	rs61943181	12	103331268	T	C	587	2.66898e-06	-11.3831	2.42463	0.071253	intron_variant	PAH	protein_coding
P	rs61943184	12	103332981	T	A	587	2.53278e-06	-11.4228	2.42755	0.0714387	intron_variant	PAH	protein_coding
P	rs61943185	12	103333553	T	C	587	1.24162e-06	-11.6548	2.40361	0.0755221	intron_variant	PAH	protein_coding
P	rs61943186	12	103333651	A	G	587	2.63925e-06	-11.4202	2.43135	0.0713765	intron_variant	PAH	protein_coding
P	rs61943188	12	103336836	T	G	587	3.00402e-06	-11.4225	2.44564	0.0713501	intron_variant	PAH	protein_coding
P	rs61943189	12	103336948	T	C	587	3.01477e-06	-11.4236	2.44626	0.0713518	intron_variant	PAH	protein_coding
P	rs61943190	12	103339337	C	G	587	3.49053e-06	-11.3982	2.4567	0.0712649	intron_variant	PAH	protein_coding
P	rs61941086	12	103340828	T	C	587	3.80127e-06	-11.3819	2.46256	0.0714566	intron_variant	PAH	protein_coding
RD1	rs565750907	12	104142415	T	C	587	4.1427e-06	-16.5971	3.60486	0.0319327	intron_variant	STAB2	protein_coding
RD1	rs572050304	12	108708711	G	GT	587	3.88087e-06	-17.7074	3.83472	0.0258969	intron_variant	CMKLR1	protein_coding
RD1	rs12317147	12	108728979	T	C	587	2.43348e-06	-27.6214	5.85991	0.0104625	intron_variant	CMKLR1	protein_coding
RD1	rs12812179	12	111199877	C	T	587	8.05941e-06	-16.8279	3.77002	0.0259668	upstream_gene_variant	PPP1CC	protein_coding
RD1	rs574390294	12	113280624	T	G	587	1.72033e-06	-24.0056	5.01812	0.016914	intron_variant	RPH3A	protein_coding
RD1	rs185419729	12	113292989	G	A	587	1.85192e-06	-24.0796	5.04925	0.0168143	intron_variant	RPH3A	protein_coding
P	rs398021108	12	113688944	CA	C	587	4.56748e-06	10.4126	2.27165	0.0860187	intron_variant	TPCN1	protein_coding
HA3	rs11615739	12	115011177	A	G	528	1.69375e-06	9.98763	2.08645	0.182846	downstream_gene_variant	TBX3	protein_coding
HA3	rs1357276	12	115012918	C	A	528	1.6905e-06	9.98832	2.08643	0.182819	downstream_gene_variant	TBX3	protein_coding
HA3	rs1403090	12	115015525	T	C	528	6.57552e-06	9.42681	2.0916	0.185784	downstream_gene_variant	TBX3	protein_coding
HA3	rs398021134	12	115018641	G	GC	528	9.00696e-06	9.51025	2.14208	0.166723	downstream_gene_variant	TBX3	protein_coding
RD3	rs492596	12	117763986	C	T	587	3.51062e-06	9.08784	1.95925	0.824537	intron_variant	NOS1	protein_coding
RD3	rs56270707	12	117764195	A	AAAAAAAAAAAAC	587	4.02777e-06	9.03403	1.95968	0.82483	intron_variant	NOS1	protein_coding
RD3	rs1520810	12	117765189	T	A	587	3.78059e-06	9.05034	1.95764	0.824735	intron_variant	NOS1	protein_coding
RD3	rs471871	12	117765518	A	T	587	5.48012e-06	8.88999	1.95577	0.822224	intron_variant	NOS1	protein_coding
RD3	rs473640	12	117765714	T	C	587	3.58413e-06	9.06986	1.95718	0.824387	intron_variant	NOS1	protein_coding
RD3	rs474523	12	117765810	C	T	587	5.01771e-06	8.93345	1.95735	0.825258	intron_variant	NOS1	protein_coding
RD3	rs496505	12	117766092	C	T	587	3.98728e-06	9.02374	1.95656	0.82487	intron_variant	NOS1	protein_coding
RD3	rs478027	12	117766132	C	T	587	5.06015e-06	8.92892	1.95712	0.825257	intron_variant	NOS1	protein_coding
RD3	rs499262	12	117766394	C	T	587	4.23717e-06	9.0009	1.95697	0.824954	intron_variant	NOS1	protein_coding
RD3	rs528558	12	117767307	G	A	587	3.91004e-06	9.02742	1.95564	0.824695	intron_variant	NOS1	protein_coding
RD3	rs9658282	12	117767464	T	A	587	5.14339e-06	8.91738	1.95606	0.825202	intron_variant	NOS1	protein_coding
RD3	rs545343	12	117770573	A	G	587	8.38406e-06	8.71142	1.95537	0.823556	intron_variant	NOS1	protein_coding
RD3	rs571895	12	117771132	T	A	587	4.47384e-06	9.07952	1.97894	0.828576	intron_variant	NOS1	protein_coding
RD3	rs579604	12	117773184	C	T	587	4.43481e-06	8.96219	1.95259	0.82125	intron_variant	NOS1	protein_coding
RD3	rs4482113	12	117775123	G	A	587	5.22947e-06	8.81426	1.93492	0.817605	intron_variant	NOS1	protein_coding
RD3	rs482555	12	117781391	T	C	587	5.80455e-06	8.10741	1.78838	0.776901	intron_variant	NOS1	protein_coding
RD3	rs527590	12	117781918	C	T	587	9.76354e-06	7.84367	1.77365	0.772173	intron_variant	NOS1	protein_coding
NS4	rs571513895	12	127574372	T	C	482	9.92339e-06	-18.2948	4.14019	0.0201317	downstream_gene_variant	HSPE1P20	processed_pseudogene
NS4	rs562269853	12	127707163	C	G	482	5.0663e-06	-22.5989	4.95371	0.0155384	downstream_gene_variant	RP11-955H22.3	lincRNA
NS4	rs577990758	12	127716280	T	C	482	4.88618e-06	-22.5916	4.94388	0.0155913	regulatory_region_variant	-	promoter_flanking_region
HA1	rs1343945	13	31482241	C	G	528	9.30703e-06	5.81637	1.31216	0.435077	intron_variant	MEDAG	protein_coding
HA1	rs9603076	13	31483237	G	C	528	7.42933e-06	5.88227	1.31271	0.431146	intron_variant	MEDAG	protein_coding
HA1	rs2496435	13	39283601	C	T	528	1.43058e-06	-12.5323	2.59968	0.928691	intron_variant	FREM2	protein_coding
HA1	rs2197888	13	39287334	C	T	528	1.15145e-06	12.6355	2.59785	0.0709517	intron_variant	FREM2	protein_coding
HA1	rs2442364	13	39287921	C	T	528	1.20256e-06	-12.6018	2.59552	0.928977	intron_variant	FREM2	protein_coding
HA1	rs796343117	13	39289067	C	CA	528	7.84682e-06	-11.6507	2.60681	0.925401	intron_variant	FREM2	protein_coding
HA1	rs2442363	13	39289139	G	A	528	1.20757e-06	-12.6001	2.5956	0.928966	intron_variant	FREM2	protein_coding
HA1	rs2442362	13	39291527	T	C	528	1.21101e-06	-12.6001	2.59591	0.928907	intron_variant	FREM2	protein_coding
HA1	rs2496438	13	39292154	G	A	528	1.21358e-06	-12.5992	2.59595	0.928902	intron_variant	FREM2	protein_coding
HA1	rs2496439	13	39292258	C	G	528	1.21358e-06	-12.5992	2.59595	0.928902	intron_variant	FREM2	protein_coding
HA1	rs2496440	13	39293244	G	A	528	1.27579e-06	-12.5946	2.60032	0.929045	intron_variant	FREM2	protein_coding
HA1	rs2496441	13	39293351	A	G	528	1.22376e-06	-12.5968	2.59635	0.92883	intron_variant	FREM2	protein_coding
HA1	rs991094	13	39294429	G	C	528	1.22105e-06	-12.5966	2.59606	0.928884	intron_variant	FREM2	protein_coding
HA1	rs991093	13	39294798	C	T	528	1.23006e-06	-12.5924	2.59597	0.928908	intron_variant	FREM2	protein_coding
HA1	rs2496442	13	39294999	A	G	528	1.22959e-06	-12.5924	2.59593	0.928917	intron_variant	FREM2	protein_coding
HA1	rs398022407	13	39295346	G	GT	528	1.17999e-06	12.6277	2.59885	0.0710237	intron_variant	FREM2	protein_coding
HA1	rs2496443	13	39295604	A	C	528	1.0589e-06	-12.7119	2.60469	0.929111	intron_variant	FREM2	protein_coding
HA1	rs2496444	13	39295623	G	A	528	1.29936e-06	-12.5899	2.6013	0.928953	intron_variant	FREM2	protein_coding
HA1	rs12585515	13	39303796	C	G	528	1.48574e-06	12.5134	2.59983	0.0716316	intron_variant	FREM2	protein_coding
HA1	rs2496452	13	39307774	T	A	528	1.73607e-06	-12.411	2.59538	0.928069	intron_variant	FREM2	protein_coding
NS3	rs531530319	13	49911872	G	A	482	5.32951e-06	-17.9084	3.93471	0.0265529	intron_variant	CAB39L	protein_coding
HA4	rs4942965	13	51731672	T	C	528	6.93346e-06	7.11723	1.58311	0.676566	upstream_gene_variant	FAM124A	protein_coding
HA4	rs4245354	13	51738988	G	C	528	2.09146e-06	7.46287	1.57299	0.675839	upstream_gene_variant	FAM124A	protein_coding
HA4	rs7327436	13	51740566	C	G	528	2.19665e-06	7.48874	1.58176	0.674402	upstream_gene_variant	FAM124A	protein_coding
HA4	rs533982371	13	72891455	G	A	528	2.84752e-06	37.5167	8.01378	0.011929	downstream_gene_variant	SNORD37	snoRNA
RD4	rs7334811	13	73716285	T	C	587	9.24484e-06	30.7622	6.93762	0.0103842	downstream_gene_variant	KLF5	protein_coding
HA3	rs9593707	13	83313537	C	T	528	8.56129e-06	-9.66168	2.17085	0.184753	upstream_gene_variant	GYG1P2	processed_pseudogene
HA3	rs9601964	13	83313711	G	A	528	5.61797e-06	-9.6433	2.12394	0.202931	upstream_gene_variant	GYG1P2	processed_pseudogene
NS	rs994067	13	90283864	T	C	482	9.1092e-06	-4.13638	0.932183	0.83195	upstream_gene_variant	LINC01040	lincRNA
NS	rs66799550	13	90287897	G	GA	482	6.77744e-06	4.19801	0.932775	0.168749	upstream_gene_variant	LINC01040	lincRNA
NS	rs4773489	13	90288882	T	C	482	9.21743e-06	-4.13407	0.932197	0.831907	upstream_gene_variant	LINC01040	lincRNA
NS	rs7986649	13	90289648	G	A	482	9.19249e-06	-4.13448	0.932166	0.831919	upstream_gene_variant	LINC01040	lincRNA
HA	rs79605847	13	99150402	C	T	528	9.71676e-06	-6.23285	1.40907	0.175316	intron_variant	STK24	protein_coding
HA	rs77140394	13	99151657	C	T	528	9.17315e-06	-6.23244	1.40503	0.175866	intron_variant	STK24	protein_coding
HA	rs67406406	13	99173528	A	AT	528	6.19828e-07	-6.6857	1.34118	0.187611	intron_variant	STK24	protein_coding
HA4	rs67406406	13	99173528	A	AT	528	7.62469e-06	-8.15931	1.82312	0.187611	intron_variant	STK24	protein_coding
HA1	rs9557590	13	101762362	C	A	528	3.71911e-06	-7.5044	1.62205	0.219426	intron_variant	NALCN	protein_coding
RD3	rs10679993	13	105412262	GTA	G	587	3.24912e-06	12.6907	2.7266	0.905318	upstream_gene_variant	RPL7P45	processed_pseudogene
NS3	rs148189923	13	106037782	T	C	482	9.97904e-06	-4.45144	1.00765	0.518331	upstream_gene_variant	DAOA	protein_coding
HA2	rs1865994	13	112768913	G	A	528	9.88083e-06	26.6414	6.02778	0.982851	downstream_gene_variant	SOX1	protein_coding
NS4	rs912674774	13	115077140	C	A	482	3.18636e-07	32.4248	6.34279	0.012694	upstream_gene_variant	CHAMP1	protein_coding
HA1	rs721538	14	32950379	G	T	528	5.46479e-06	-6.10506	1.34292	0.644886	intron_variant	AKAP6	protein_coding
NS3	rs763401	14	37171911	G	A	482	1.33492e-06	8.82115	1.82463	0.0715	intron_variant	SLC25A21	protein_coding
NS3	rs763402	14	37171951	C	T	482	1.33888e-06	8.81867	1.82434	0.0715145	intron_variant	SLC25A21	protein_coding
NS3	rs8009351	14	37178427	T	C	482	2.46492e-06	8.70199	1.84716	0.0735892	intron_variant	SLC25A21	protein_coding
NS3	rs7140265	14	37180822	T	A	482	5.16373e-06	8.55292	1.87645	0.0750944	intron_variant	SLC25A21	protein_coding
RD3	rs2881220	14	57373421	T	A	587	7.72926e-06	-7.11952	1.59183	0.378146	upstream_gene_variant	OTX2	protein_coding
HA3	rs71104531	14	57426473	TC	T	528	9.63649e-06	9.6425	2.17901	0.831691	upstream_gene_variant	OTX2	protein_coding
HA3	rs61382353	14	57437344	C	G	528	8.01662e-06	-9.43156	2.11246	0.183092	upstream_gene_variant	OTX2	protein_coding
HA3	rs1847539	14	57437821	T	G	528	9.54414e-06	9.33205	2.10786	0.815105	upstream_gene_variant	OTX2	protein_coding
HA3	rs56092271	14	57438675	A	G	528	8.01106e-06	-9.43254	2.1126	0.183103	upstream_gene_variant	OTX2	protein_coding
HA3	rs397698454	14	57438971	GT	G	528	6.04101e-06	-9.67547	2.13825	0.179805	upstream_gene_variant	OTX2	protein_coding
HA3	rs17092571	14	57440072	A	G	528	7.74237e-06	-9.4556	2.11431	0.18342	upstream_gene_variant	OTX2	protein_coding
HA3	rs397954851	14	57440997	CT	C	528	3.12641e-06	-10.1121	2.1689	0.185039	upstream_gene_variant	OTX2	protein_coding
HA3	rs73288500	14	57442750	G	C	528	9.8948e-06	-9.3204	2.10894	0.183156	upstream_gene_variant	OTX2	protein_coding
HA3	rs912276	14	57444579	T	A	528	7.67935e-06	9.48381	2.11979	0.818261	upstream_gene_variant	OTX2	protein_coding
HA1	rs17724918	14	58124113	G	A	528	6.90344e-06	-7.54199	1.67725	0.197738	intron_variant	SLC35F4	protein_coding
HA1	rs62005176	14	58155852	A	T	528	6.86691e-06	-7.48438	1.66402	0.199351	intron_variant	SLC35F4	protein_coding
HA1	rs9323698	14	81746710	T	C	528	3.47974e-07	-6.81286	1.33706	0.40625	intron_variant	STON2	protein_coding
HA1	rs9323699	14	81746826	T	C	528	4.43079e-07	6.74283	1.33536	0.592975	intron_variant	STON2	protein_coding
HA1	rs7148483	14	81750224	A	G	528	4.08187e-07	6.82618	1.34769	0.598748	intron_variant	STON2	protein_coding
HA	rs1756299	14	84359006	T	C	528	4.0236e-06	6.20183	1.34525	0.196795	downstream_gene_variant	RP11-353P15.1	lincRNA
HA	rs1619837	14	84359446	G	T	528	6.4824e-06	6.07534	1.34708	0.195908	downstream_gene_variant	RP11-353P15.1	lincRNA
HA	rs949569	14	84365074	T	G	528	7.32832e-06	6.03705	1.34638	0.196912	downstream_gene_variant	RNU6ATAC28P	snRNA
HA	rs949570	14	84365097	A	G	528	8.40581e-06	6.00578	1.34823	0.196567	downstream_gene_variant	RNU6ATAC28P	snRNA
HA4	rs11626317	14	85260180	A	G	528	4.25585e-06	15.2331	3.31263	0.054018	upstream_gene_variant	RP11-688D15.1	processed_pseudogene
NS2	rs35793855	14	86082487	AT	A	482	3.38405e-07	36.0082	7.05946	0.0118174	intron_variant	FLRT2	protein_coding
NS2	rs141001681	14	86239118	C	G	482	2.03205e-06	24.3756	5.13147	0.0219305	downstream_gene_variant	FLRT2	protein_coding
NS	rs141001681	14	86239118	C	G	482	5.33027e-06	12.94	2.84312	0.0219305	downstream_gene_variant	FLRT2	protein_coding
RD3	rs7153397	14	91742924	T	C	587	7.54848e-06	7.01381	1.56642	0.660071	intron_variant	CCDC88C	protein_coding
NS4	rs148814741	14	92027759	C	T	482	4.11228e-06	-19.3133	4.19341	0.0203527	downstream_gene_variant	AL133373.1	protein_coding
NS	rs942501425	14	95459082	A	C	482	4.09862e-06	18.5075	4.01786	0.012779	downstream_gene_variant	DICER1	protein_coding
RD	rs12914350	15	24198758	T	C	587	6.5496e-06	4.66964	1.0359	0.293882	downstream_gene_variant	RP11-484P15.1	lincRNA
RD4	rs35680894	15	26879334	C	G	587	8.43286e-06	-5.94677	1.33519	0.522546	intron_variant	GABRB3	protein_coding
RD4	rs754198	15	26879458	T	C	587	7.63195e-06	-5.96394	1.33265	0.527718	intron_variant	GABRB3	protein_coding
RD4	rs754197	15	26879494	A	G	587	5.14939e-06	-6.05936	1.32921	0.530709	intron_variant	GABRB3	protein_coding
RD4	rs929993	15	26879965	A	G	587	4.84128e-06	-6.13514	1.34203	0.528334	intron_variant	GABRB3	protein_coding
RD4	rs542529073	15	26880056	C	A	587	6.27653e-06	-6.12864	1.35684	0.525807	intron_variant	GABRB3	protein_coding
RD4	rs34667493	15	26880065	CT	C	587	2.72255e-06	-6.43035	1.37087	0.51705	intron_variant	GABRB3	protein_coding
RD4	rs397955060	15	26880367	CA	C	587	5.33741e-06	-6.15799	1.35309	0.527692	intron_variant	GABRB3	protein_coding
RD4	rs35456561	15	26880643	G	C	587	5.80546e-06	-6.1527	1.35721	0.525615	intron_variant	GABRB3	protein_coding
RD4	rs2052992	15	26881372	G	A	587	9.36634e-06	-6.05496	1.3664	0.539197	intron_variant	GABRB3	protein_coding
RD4	rs1593470	15	26881623	T	G	587	5.14743e-06	-6.27281	1.37601	0.52575	intron_variant	GABRB3	protein_coding
RD1	rs201786243	15	32622054	G	A	587	2.05004e-06	7.40866	1.56023	0.591867	downstream_gene_variant	GOLGA8K	protein_coding
RD3	rs28664009	15	45905414	G	A	587	3.26889e-06	26.1374	5.61714	0.0228143	intron_variant	RP11-96O20.4	protein_coding
RD3	rs543368401	15	45910922	TATTA	T	587	1.92182e-06	29.4596	6.18707	0.020598	intron_variant	RP11-96O20.4	protein_coding
RD4	rs190640310	15	84868536	T	G	587	8.27435e-06	-20.8513	4.67733	0.0290358	downstream_gene_variant	UBE2Q2L	protein_coding
NS1	rs148937240	15	86327785	AT	A	482	9.09109e-06	-6.86867	1.54779	0.200187	intron_variant	KLHL25	protein_coding
HA2	rs188962554	15	90514176	A	T	528	3.74676e-06	-13.0609	2.82401	0.0688456	upstream_gene_variant	ZNF710	protein_coding
NS2	rs75199093	15	101856447	T	C	482	2.30826e-06	8.36572	1.77076	0.162884	intron_variant	PCSK6	protein_coding
NS2	rs7168817	15	101856684	C	T	482	2.29601e-06	8.35865	1.76886	0.162863	intron_variant	PCSK6	protein_coding
RD4	rs118099810	16	2406183	T	C	587	1.67103e-06	16.6239	3.47083	0.0608194	upstream_gene_variant	ABCA3	protein_coding
RD	rs189683864	16	9952283	A	C	587	2.99808e-06	-16.4954	3.53149	0.0172811	intron_variant	GRIN2A	protein_coding
RD	rs181687641	16	10025670	A	G	587	7.43075e-06	-14.821	3.30754	0.0234983	intron_variant	GRIN2A	protein_coding
RD	rs145322523	16	10202490	T	C	587	2.56862e-06	-17.3009	3.67901	0.0164284	intron_variant	GRIN2A	protein_coding
RD	rs569836608	16	10218526	C	T	587	5.65611e-06	-17.8301	3.92832	0.0144157	intron_variant	GRIN2A	protein_coding
RD	rs932543129	16	10223794	C	T	587	2.0766e-06	-17.944	3.78101	0.0161899	intron_variant	GRIN2A	protein_coding
RD	rs543171317	16	10228788	T	C	587	5.65157e-06	-17.8307	3.92831	0.0144131	intron_variant	GRIN2A	protein_coding
RD	rs913182966	16	10234949	C	G	587	1.76765e-06	-17.6352	3.69067	0.0179046	intron_variant	GRIN2A	protein_coding
RD	rs910964797	16	10245338	T	A	587	2.9036e-06	-19.6702	4.20526	0.0134787	intron_variant	GRIN2A	protein_coding
RD	rs143957252	16	10248061	C	T	587	1.72097e-06	-17.7833	3.71748	0.0161218	intron_variant	GRIN2A	protein_coding
RD	rs183745154	16	10259866	G	A	587	1.97964e-06	-17.8816	3.76019	0.0157581	intron_variant	GRIN2A	protein_coding
RD	rs372643965	16	10379512	A	G	587	7.75155e-06	-18.1701	4.06314	0.0139429	upstream_gene_variant	ATF7IP2	protein_coding
RD	rs928813087	16	10381723	C	A	587	6.89073e-06	-18.2762	4.06406	0.0137768	upstream_gene_variant	ATF7IP2	protein_coding
RD	rs1009246983	16	10381786	A	T	587	7.17827e-06	-18.2429	4.06452	0.0138313	upstream_gene_variant	ATF7IP2	protein_coding
P	rs201398703	16	21817413	G	T	587	4.5038e-06	23.482	5.11961	0.0235707	downstream_gene_variant	NPIPB4	protein_coding
HA4	rs397855279	16	22305797	G	GA	528	8.90801e-06	19.6185	4.41647	0.0489252	upstream_gene_variant	POLR3E	protein_coding
NS4	rs2520132	16	26590709	C	G	482	2.32701e-06	-7.59754	1.60872	0.143801	upstream_gene_variant	RP11-142A12.1	lincRNA
NS4	rs237203	16	26593458	C	G	482	2.0297e-06	-7.62777	1.6057	0.144167	upstream_gene_variant	RP11-142A12.1	lincRNA
NS4	rs237123	16	26603933	T	C	482	1.37132e-06	-7.80496	1.61623	0.14203	intron_variant,non_coding_transcript_variant	AC002331.1	lincRNA
RD1	rs34891454	16	27180619	A	AATT	587	8.14311e-06	-5.56384	1.24711	0.431484	upstream_gene_variant	KDM8	protein_coding
RD1	rs1878089	16	27184977	A	G	587	8.05675e-06	-5.59939	1.25444	0.428175	upstream_gene_variant	KDM8	protein_coding
HA3	rs8062815	16	48263408	G	A	528	8.42821e-06	-9.42714	2.11655	0.182814	intron_variant	ABCC11	protein_coding
HA3	rs9940038	16	48277850	C	T	528	7.73697e-06	-9.3257	2.0852	0.188442	intron_variant	ABCC11	protein_coding
HA3	rs58409512	16	48279333	T	A	528	9.83195e-06	-9.25573	2.09366	0.190738	intron_variant	LONP2	protein_coding
HA3	rs16946038	16	48292513	G	A	528	9.62043e-06	-9.23831	2.0875	0.187637	intron_variant	LONP2	protein_coding
HA3	rs16946039	16	48294571	A	G	528	7.50587e-06	-9.33629	2.08454	0.188547	intron_variant	LONP2	protein_coding
HA3	rs9938523	16	48298089	A	G	528	7.62472e-06	-9.32967	2.08463	0.188483	intron_variant	LONP2	protein_coding
HA3	rs9932964	16	48298315	C	T	528	7.62672e-06	-9.32974	2.08467	0.188478	intron_variant	LONP2	protein_coding
HA3	rs8045819	16	48301610	T	C	528	7.68802e-06	-9.32557	2.08453	0.188444	intron_variant	LONP2	protein_coding
HA3	rs56385363	16	48303539	A	G	528	7.68802e-06	-9.32557	2.08453	0.188444	intron_variant	LONP2	protein_coding
HA3	rs9926192	16	48306394	T	G	528	7.7283e-06	-9.32286	2.08445	0.188443	intron_variant	LONP2	protein_coding
HA3	rs11076561	16	48308087	G	A	528	9.57716e-06	-9.23862	2.08711	0.187677	intron_variant	LONP2	protein_coding
HA3	rs9931294	16	48309609	A	T	528	7.5914e-06	-9.32994	2.08425	0.188517	intron_variant	LONP2	protein_coding
HA3	rs13330105	16	48311588	A	T	528	9.39256e-06	-9.24334	2.0862	0.187956	intron_variant	LONP2	protein_coding
HA3	rs4528570	16	48312207	A	G	528	7.71939e-06	-9.32305	2.08438	0.188447	intron_variant	LONP2	protein_coding
HA3	rs13331250	16	48314838	T	C	528	7.71939e-06	-9.32305	2.08438	0.188447	intron_variant	LONP2	protein_coding
HA3	rs12149230	16	48316188	G	C	528	7.68884e-06	-9.32624	2.08469	0.188411	intron_variant	LONP2	protein_coding
HA3	rs12149393	16	48316950	G	C	528	9.83679e-06	-9.22678	2.08716	0.187577	intron_variant	LONP2	protein_coding
HA3	rs11076562	16	48316974	A	G	528	7.71939e-06	-9.32305	2.08438	0.188447	intron_variant	LONP2	protein_coding
HA3	rs13336771	16	48318728	A	C	528	7.70582e-06	-9.32422	2.08446	0.188466	intron_variant	LONP2	protein_coding
HA3	rs12103095	16	48322473	G	T	528	7.4767e-06	-9.34012	2.08501	0.188348	intron_variant	LONP2	protein_coding
HA3	rs8043803	16	48324626	T	A	528	7.71939e-06	-9.32305	2.08438	0.188447	intron_variant	LONP2	protein_coding
HA3	rs9938003	16	48327525	A	G	528	7.60534e-06	-9.33783	2.0862	0.188268	intron_variant	LONP2	protein_coding
HA3	rs9925935	16	48327892	A	C	528	7.71939e-06	-9.32305	2.08438	0.188447	intron_variant	LONP2	protein_coding
HA3	rs796859662	16	48329918	T	TC	528	7.71939e-06	-9.32305	2.08438	0.188447	splice_region_variant,intron_variant	LONP2	protein_coding
HA3	rs11392934	16	48334600	CT	C	528	9.73683e-06	-9.23172	2.08724	0.187607	intron_variant	LONP2	protein_coding
HA3	rs9302757	16	48336497	G	A	528	7.71939e-06	-9.32305	2.08438	0.188447	intron_variant	LONP2	protein_coding
HA3	rs1843647	16	48337558	A	C	528	9.78965e-06	-9.22911	2.0872	0.187591	intron_variant	LONP2	protein_coding
HA3	rs1386053	16	48340133	G	A	528	4.74736e-06	-9.55854	2.089	0.184659	intron_variant	LONP2	protein_coding
HA3	rs61122640	16	48340270	C	T	528	3.65859e-06	-9.66264	2.08701	0.185532	intron_variant	LONP2	protein_coding
HA3	rs9925591	16	48344356	G	A	528	7.71939e-06	-9.32305	2.08438	0.188447	intron_variant	LONP2	protein_coding
HA3	rs148539507	16	48344710	CA	C	528	7.71939e-06	-9.32305	2.08438	0.188447	intron_variant	LONP2	protein_coding
HA3	rs8060780	16	48348899	C	A	528	7.55967e-06	-9.33786	2.08561	0.188319	intron_variant	LONP2	protein_coding
HA3	rs28823370	16	48349706	T	C	528	7.9815e-06	-9.31128	2.08507	0.188375	intron_variant	LONP2	protein_coding
HA3	rs9933211	16	48352138	G	A	528	7.71939e-06	-9.32305	2.08438	0.188447	intron_variant	LONP2	protein_coding
HA3	rs397942702	16	48352989	GTT	G	528	7.81882e-06	-9.31548	2.08396	0.188513	intron_variant	LONP2	protein_coding
HA3	rs9926363	16	48353520	A	G	528	7.88326e-06	-9.31502	2.08468	0.188493	intron_variant	LONP2	protein_coding
HA3	rs59916796	16	48358684	A	C	528	7.71939e-06	-9.32305	2.08438	0.188447	intron_variant	LONP2	protein_coding
HA3	rs371607349	16	48366835	TAGAC	T	528	9.59472e-06	-9.29824	2.10077	0.187326	intron_variant	LONP2	protein_coding
HA3	rs13338978	16	48368490	G	C	528	9.59802e-06	-9.29196	2.09939	0.18751	intron_variant	LONP2	protein_coding
HA3	rs8046408	16	48372461	C	T	528	9.6635e-06	-9.29006	2.09965	0.18764	intron_variant	LONP2	protein_coding
HA3	rs8055028	16	48378114	C	A	528	9.62817e-06	-9.29081	2.09945	0.1875	intron_variant	LONP2	protein_coding
HA3	rs28718435	16	48379422	G	A	528	9.62817e-06	-9.29081	2.09945	0.1875	intron_variant	LONP2	protein_coding
HA3	rs9924497	16	48379824	C	T	528	9.62817e-06	-9.29081	2.09945	0.1875	intron_variant	LONP2	protein_coding
HA3	rs796423222	16	48383180	C	CT	528	9.99147e-06	-9.27987	2.10077	0.187337	intron_variant	LONP2	protein_coding
HA3	rs8051441	16	48384344	A	C	528	9.62057e-06	-9.29125	2.09947	0.187507	intron_variant	LONP2	protein_coding
HA3	rs11552148	16	48385957	C	T	528	9.62817e-06	-9.29081	2.09945	0.1875	3_prime_UTR_variant	LONP2	protein_coding
HA3	rs10221107	16	48390891	T	C	528	9.62817e-06	-9.29081	2.09945	0.1875	3_prime_UTR_variant	LONP2	protein_coding
HA3	rs8054314	16	48394330	A	G	528	9.62817e-06	-9.29081	2.09945	0.1875	intron_variant	LONP2	protein_coding
HA3	rs8190	16	48394626	T	C	528	9.62817e-06	-9.29081	2.09945	0.1875	3_prime_UTR_variant	SIAH1	protein_coding
HA3	rs9925772	16	48400979	A	G	528	9.62817e-06	-9.29081	2.09945	0.1875	intron_variant	SIAH1	protein_coding
HA3	rs66761553	16	48401706	C	CA	528	9.47491e-06	-9.30385	2.10075	0.187362	intron_variant	SIAH1	protein_coding
HA3	rs8056846	16	48404295	T	C	528	9.62817e-06	-9.29081	2.09945	0.1875	intron_variant	SIAH1	protein_coding
HA3	rs7186777	16	48405108	C	G	528	9.38472e-06	-9.31012	2.10119	0.187451	intron_variant	SIAH1	protein_coding
HA3	rs73562063	16	48405461	A	T	528	9.62817e-06	-9.29081	2.09945	0.1875	intron_variant	SIAH1	protein_coding
HA3	rs28617382	16	48407186	C	T	528	9.62817e-06	-9.29081	2.09945	0.1875	intron_variant	SIAH1	protein_coding
HA3	rs11860789	16	48409281	G	A	528	9.62817e-06	-9.29081	2.09945	0.1875	intron_variant	SIAH1	protein_coding
HA3	rs8051186	16	48411817	T	C	528	9.62817e-06	-9.29081	2.09945	0.1875	intron_variant	SIAH1	protein_coding
HA3	rs60745528	16	48414921	C	G	528	9.62817e-06	-9.29081	2.09945	0.1875	intron_variant	SIAH1	protein_coding
HA3	rs6500385	16	48415611	G	A	528	8.52086e-06	-9.35586	2.10166	0.186777	intron_variant	SIAH1	protein_coding
HA3	rs543688431	16	48419291	G	GGCC	528	9.609e-06	-9.27888	2.09655	0.190926	5_prime_UTR_variant	SIAH1	protein_coding
HA3	rs8048098	16	48423181	C	G	528	9.53477e-06	-9.27905	2.09579	0.19083	intron_variant	SIAH1	protein_coding
HA3	rs1545942	16	48427306	G	C	528	7.83135e-06	-9.43069	2.1099	0.186585	intron_variant	SIAH1	protein_coding
HA3	rs10048092	16	48440630	T	C	528	9.62817e-06	-9.29081	2.09945	0.1875	upstream_gene_variant	SIAH1	protein_coding
HA3	rs150542984	16	48446104	CA	C	528	9.11194e-06	-9.45767	2.13143	0.185189	upstream_gene_variant	SIAH1	protein_coding
HA3	rs9938490	16	48448086	C	T	528	9.6341e-06	-9.29051	2.09944	0.187501	upstream_gene_variant	SIAH1	protein_coding
HA3	rs9924184	16	48448437	T	G	528	9.6207e-06	-9.29961	2.10136	0.187464	upstream_gene_variant	SIAH1	protein_coding
HA3	rs9929978	16	48450413	A	G	528	9.61862e-06	-9.34015	2.1105	0.187527	upstream_gene_variant	SIAH1	protein_coding
HA3	rs80203821	16	48450622	C	A	528	9.58545e-06	-9.34486	2.1112	0.187531	upstream_gene_variant	SIAH1	protein_coding
HA3	rs28716153	16	48451371	T	C	528	8.94881e-06	-9.42938	2.12319	0.187012	upstream_gene_variant	SIAH1	protein_coding
HA3	rs192242593	16	59090709	G	A	528	4.32949e-06	-36.321	7.90463	0.0123911	intron_variant,non_coding_transcript_variant	RP11-410D17.2	lincRNA
HA3	rs188791998	16	59279172	A	C	528	2.09147e-06	-38.2446	8.06104	0.0110644	downstream_gene_variant	RP11-410D17.2	lincRNA
HA3	rs75043972	16	59469054	A	T	528	1.54356e-06	-33.4048	6.95135	0.015679	upstream_gene_variant	RNU4-58P	snRNA
HA3	rs115835002	16	59741586	C	A	528	2.70178e-06	-40.0595	8.53733	0.0101714	downstream_gene_variant	RP11-105C20.2	protein_coding
HA4	rs12934096	16	64931912	G	A	528	9.86376e-06	7.20725	1.63055	0.690447	downstream_gene_variant	CDH11	protein_coding
RD4	rs573801388	16	67067722	G	GT	587	9.97121e-06	32.0985	7.26572	0.0116755	intron_variant	CBFB	protein_coding
RD	rs7189115	16	72098952	T	C	587	8.92537e-06	4.07075	0.916485	0.593215	intron_variant	HPR	protein_coding
RD	rs3890860	16	72103409	G	A	587	8.4076e-06	4.07468	0.914727	0.593165	intron_variant	HPR	protein_coding
RD	rs2070939	16	72108474	A	G	587	5.58297e-06	4.12281	0.907788	0.59167	intron_variant	HPR	protein_coding
RD	rs2550038	16	72112013	C	T	587	9.22767e-06	3.9633	0.893737	0.431395	intron_variant	TXNL4B	protein_coding
RD	rs8058608	16	72121954	G	A	587	9.26526e-06	3.96621	0.894571	0.430004	intron_variant	TXNL4B	protein_coding
RD	rs10492813	16	72122463	T	C	587	9.07397e-06	3.96309	0.892962	0.43181	intron_variant	TXNL4B	protein_coding
RD	rs12708925	16	72122706	T	A	587	9.09506e-06	3.9624	0.892907	0.431838	intron_variant	TXNL4B	protein_coding
RD	rs2303285	16	72124495	C	A	587	9.0909e-06	3.9605	0.892458	0.431844	intron_variant	TXNL4B	protein_coding
RD	rs3764311	16	72125617	G	C	587	8.34827e-06	3.98813	0.894992	0.431005	intron_variant	TXNL4B	protein_coding
RD	rs10492814	16	72126514	A	G	587	8.78177e-06	3.97489	0.894202	0.431005	intron_variant	TXNL4B	protein_coding
RD	rs3764314	16	72127078	C	T	587	9.16165e-06	3.97006	0.89495	0.431131	intron_variant	TXNL4B	protein_coding
RD	rs1050361	16	72130203	G	C	587	7.96279e-06	3.99514	0.894531	0.433376	synonymous_variant	DHX38	protein_coding
RD	rs9926927	16	72130556	T	G	587	7.86008e-06	3.99764	0.894536	0.433333	intron_variant	DHX38	protein_coding
RD	rs11862813	16	72132356	T	C	587	7.8704e-06	3.99752	0.894565	0.433344	intron_variant	DHX38	protein_coding
RD	rs2269918	16	72134831	A	C	587	6.99807e-06	4.02341	0.895335	0.433779	intron_variant	DHX38	protein_coding
RD	rs55801693	16	72148390	C	T	587	7.99371e-07	4.70528	0.95335	0.553083	intron_variant	PMFBP1	protein_coding
RD	rs8060770	16	72155694	A	C	587	9.02547e-06	4.02962	0.907716	0.603563	intron_variant	PMFBP1	protein_coding
RD	rs12935266	16	72157000	G	C	587	3.4183e-06	4.24276	0.913613	0.606435	intron_variant	PMFBP1	protein_coding
RD	rs3812986	16	72158950	C	T	587	7.70683e-06	4.05914	0.907442	0.604524	intron_variant	PMFBP1	protein_coding
RD	rs4788609	16	72165986	T	C	587	5.81998e-06	4.07808	0.899678	0.598485	intron_variant	PMFBP1	protein_coding
RD	rs12928365	16	72167866	A	G	587	6.32025e-06	4.04516	0.895862	0.597035	intron_variant	PMFBP1	protein_coding
RD	rs3852782	16	72169023	G	T	587	6.3571e-06	4.04408	0.895867	0.597141	intron_variant	PMFBP1	protein_coding
RD	rs397855354	16	72175908	G	GA	587	1.14119e-06	5.11097	1.05043	0.662479	intron_variant	PMFBP1	protein_coding
RD	rs7186155	16	72178196	G	A	587	6.33748e-06	4.04438	0.895804	0.597093	intron_variant	PMFBP1	protein_coding
RD	rs6499563	16	72180547	C	T	587	7.58755e-06	4.03883	0.902228	0.594102	intron_variant	PMFBP1	protein_coding
RD	rs7197020	16	72182415	T	G	587	7.0986e-06	4.01777	0.894685	0.596654	intron_variant	PMFBP1	protein_coding
P	rs74028270	16	74473832	A	G	587	6.13182e-06	-26.312	5.81894	0.0123501	downstream_gene_variant	GLG1	protein_coding
P	rs74636699	16	74651211	C	T	587	7.12901e-06	-26.4191	5.88425	0.0115537	downstream_gene_variant	RFWD3	protein_coding
P	rs76564230	16	74651990	A	C	587	7.14279e-06	-26.417	5.88433	0.0115596	downstream_gene_variant	RFWD3	protein_coding
P	rs189324874	16	74657502	A	G	587	2.94206e-06	-29.6173	6.33548	0.0107172	3_prime_UTR_variant	RFWD3	protein_coding
P	rs896551486	16	74664079	G	C	587	7.14666e-06	-26.5752	5.91972	0.0114378	intron_variant	RFWD3	protein_coding
P	rs79190158	16	74664243	T	G	587	7.21035e-06	-26.4072	5.88477	0.0114813	intron_variant	RFWD3	protein_coding
P	rs111459164	16	74671399	T	C	587	8.98531e-06	-26.5045	5.96914	0.0113288	intron_variant	RFWD3	protein_coding
P	rs76582196	16	79144928	A	T	587	8.75445e-06	-24.5813	5.52905	0.0130077	intron_variant	WWOX	protein_coding
HA1	rs12448904	16	82762393	T	A	528	7.27897e-06	5.84959	1.30415	0.404094	intron_variant	CDH13	protein_coding
NS4	rs149872370	16	88175172	T	C	482	6.52049e-07	9.47368	1.90421	0.157943	downstream_gene_variant	BANP	protein_coding
NS1	rs570712359	16	88312632	C	T	482	8.36995e-07	26.9239	5.46509	0.0261722	upstream_gene_variant	ZNF469	protein_coding
RD	rs187720	16	89680337	C	G	587	7.4669e-06	-4.50509	1.00562	0.575903	intron_variant	DPEP1	protein_coding
RD	rs409170	16	89682350	G	A	587	5.61793e-06	-4.47876	0.98645	0.616899	intron_variant	DPEP1	protein_coding
RD	rs258341	16	89691142	C	T	587	2.87848e-06	-4.6308	0.989635	0.594779	intron_variant	DPEP1	protein_coding
HA2	rs559338574	17	267654	G	A	528	8.40849e-06	-10.9407	2.4561	0.0917898	intron_variant	C17orf97	protein_coding
HA2	rs550933242	17	267662	A	G	528	5.85508e-06	-15.1689	3.34738	0.0570256	intron_variant	C17orf97	protein_coding
NS	rs2663321	17	790408	G	C	482	6.90551e-06	7.22474	1.60672	0.0588817	intron_variant	NXN	protein_coding
NS	rs2644713	17	793003	G	A	482	3.74023e-06	9.75068	2.10811	0.0435135	intron_variant	NXN	protein_coding
NS	rs528513	17	793706	T	C	482	6.91385e-06	7.30187	1.62396	0.0596183	intron_variant	NXN	protein_coding
NS	rs655996	17	793780	G	A	482	6.92503e-06	7.30344	1.62444	0.0595695	intron_variant	NXN	protein_coding
NS	rs368274502	17	794316	T	TGTCCGTCCATCC	482	7.24094e-06	7.30745	1.62877	0.0593631	intron_variant	NXN	protein_coding
NS	rs497395	17	794838	T	C	482	7.05815e-06	7.32	1.62959	0.0593247	intron_variant	NXN	protein_coding
HA2	rs4790824	17	1742290	G	A	528	7.69209e-06	6.03102	1.34814	0.428719	intron_variant	RPA1	protein_coding
HA4	rs4790824	17	1742290	G	A	528	8.95677e-06	6.27734	1.41352	0.428719	intron_variant	RPA1	protein_coding
HA4	rs17338990	17	1787020	C	T	528	5.0754e-06	14.998	3.28785	0.0578551	intron_variant	RPA1	protein_coding
NS4	rs8074641	17	2877391	T	C	482	8.83429e-07	-5.50234	1.11928	0.402257	intron_variant	RAP1GAP2	protein_coding
NS4	rs8075204	17	2877402	G	A	482	8.83605e-07	-5.50226	1.11927	0.402247	intron_variant	RAP1GAP2	protein_coding
NS4	rs397856328	17	2877891	A	AT	482	3.73457e-06	-5.19231	1.12251	0.418469	intron_variant	RAP1GAP2	protein_coding
NS4	rs9905143	17	2880549	G	A	482	1.5809e-06	-5.33374	1.11103	0.411399	intron_variant	RAP1GAP2	protein_coding
P	rs28651900	17	10103282	A	C	587	7.54718e-06	5.82325	1.30052	0.587899	upstream_gene_variant	GAS7	protein_coding
NS4	rs117173938	17	10260346	T	C	482	9.16435e-06	-17.9768	4.05249	0.0228745	intron_variant	MYH13	protein_coding
NS4	rs74564389	17	10266151	A	G	482	8.61798e-06	-17.0015	3.82122	0.0240415	intron_variant	MYH13	protein_coding
RD1	rs1476776	17	15316235	C	T	587	8.56459e-06	-6.79222	1.52615	0.176344	downstream_gene_variant	CDRT4	protein_coding
RD1	rs77476726	17	15317608	G	A	587	5.29954e-06	-7.12147	1.56427	0.170623	downstream_gene_variant	CDRT4	protein_coding
RD1	rs7225976	17	17326604	T	C	587	2.25525e-06	-5.52696	1.16871	0.365887	upstream_gene_variant	MED9	protein_coding
RD1	rs7225831	17	17326605	G	A	587	2.52079e-06	-5.50485	1.16964	0.367164	upstream_gene_variant	MED9	protein_coding
HA3	rs8065130	17	21247519	A	T	528	5.58424e-07	14.4739	2.89186	0.19041	downstream_gene_variant	MAP2K3	protein_coding
HA3	rs56225601	17	21247726	T	C	528	7.09138e-06	13.3972	2.98317	0.201175	downstream_gene_variant	MAP2K3	protein_coding
RD1	rs142399667	17	21318826	A	G	587	9.09678e-06	17.3135	3.90154	0.0258782	missense_variant	KCNJ12	protein_coding
HA4	rs188033268	17	25644959	A	G	528	9.71883e-06	23.07	5.21553	0.0336903	downstream_gene_variant	WSB1	protein_coding
RD4	rs186372683	17	29126054	C	G	587	8.31538e-06	30.8456	6.92087	0.0126959	intron_variant	CRLF3	protein_coding
NS3	rs149090858	17	42343793	A	G	482	7.77959e-06	-27.8061	6.21899	0.0122189	intron_variant	SLC4A1	protein_coding
NS1	rs534581281	17	44302239	T	G	482	7.0971e-06	30.4201	6.77393	0.0124357	intron_variant	KANSL1	protein_coding
HA4	rs144005287	17	45543381	T	C	528	8.23161e-06	28.0727	6.29564	0.0145985	downstream_gene_variant	EFCAB13	protein_coding
RD	rs80075123	17	54638020	A	C	587	7.07546e-06	10.7643	2.39665	0.0428765	upstream_gene_variant	NOG	protein_coding
RD	rs138296194	17	54639546	T	C	587	9.07256e-06	12.1199	2.73083	0.0301559	upstream_gene_variant	NOG	protein_coding
HA2	rs998944525	17	63390429	A	G	528	1.18729e-06	-31.4616	6.47659	0.019785	downstream_gene_variant	AXIN2	protein_coding
NS	rs62086624	17	74587417	A	G	482	9.75145e-06	-3.71868	0.840832	0.501521	upstream_gene_variant	ST6GALNAC2	protein_coding
RD3	rs8069422	17	77989758	T	C	587	8.30913e-06	-19.8746	4.45914	0.958886	intron_variant	TBC1D16	protein_coding
NS1	rs561169401	17	79471331	T	C	482	6.68653e-06	-10.3215	2.29192	0.111615	downstream_gene_variant	ACTG1	protein_coding
NS1	rs55650951	17	79471346	G	A	482	6.84024e-06	-11.232	2.49678	0.0991359	downstream_gene_variant	ACTG1	protein_coding
NS4	rs188224061	18	3803782	A	G	482	4.6114e-06	25.3762	5.53857	0.0117853	intron_variant	DLGAP1	protein_coding
NS4	rs11663298	18	4824346	T	C	482	9.64e-06	6.02997	1.36268	0.211601	intron_variant,non_coding_transcript_variant	RP11-172F10.1	lincRNA
NS1	rs116241619	18	5635724	A	T	482	6.06463e-06	-12.1032	2.67525	0.0632199	upstream_gene_variant	EPB41L3	protein_coding
NS4	rs574758747	18	5684704	C	G	482	3.77337e-06	27.0177	5.84357	0.0103247	upstream_gene_variant	EPB41L3	protein_coding
RD1	rs397858974	18	8269527	GA	G	587	8.4783e-06	7.11378	1.59762	0.170481	intron_variant	PTPRM	protein_coding
HA2	rs693927	18	8786507	G	A	528	2.30724e-06	-20.7598	4.3941	0.96173	intron_variant	SOGA2	protein_coding
NS4	rs17625025	18	13943799	C	T	482	6.73505e-06	6.78208	1.50649	0.158234	upstream_gene_variant	MC2R	protein_coding
NS4	rs7244455	18	13949387	A	C	482	9.96167e-06	-6.55857	1.48451	0.838102	upstream_gene_variant	MC2R	protein_coding
NS4	rs2155742	18	13952635	C	T	482	7.34983e-06	-6.68376	1.49081	0.838465	upstream_gene_variant	MC2R	protein_coding
NS4	rs35930850	18	13965229	C	A	482	9.32529e-06	6.58784	1.48634	0.162123	upstream_gene_variant	MC2R	protein_coding
NS4	rs4797020	18	13965625	A	G	482	8.96557e-06	-6.59367	1.48482	0.837638	upstream_gene_variant	MC2R	protein_coding
NS4	rs1941104	18	13965956	A	G	482	9.01183e-06	-6.59282	1.485	0.837661	upstream_gene_variant	MC2R	protein_coding
NS4	rs117787159	18	38021907	T	G	482	6.94644e-06	-13.8462	3.08014	0.0340031	upstream_gene_variant	RNU7-145P	snRNA
RD1	rs2247694	18	42945575	T	C	587	7.52078e-06	5.56219	1.24201	0.282995	intron_variant	SLC14A2	protein_coding
RD1	rs8099082	18	42947644	G	A	587	8.30925e-06	5.49947	1.23388	0.288316	intron_variant	SLC14A2	protein_coding
RD1	rs2247334	18	42948875	A	C	587	6.8658e-06	5.56436	1.23713	0.284732	intron_variant	SLC14A2	protein_coding
RD1	rs2247327	18	42948991	G	T	587	5.98243e-06	5.61344	1.23999	0.282807	intron_variant	SLC14A2	protein_coding
RD1	rs2247326	18	42948994	G	T	587	5.992e-06	5.61284	1.23995	0.282794	intron_variant	SLC14A2	protein_coding
HA3	rs74446900	18	76533966	C	G	528	3.98885e-06	-16.8094	3.64473	0.0609934	downstream_gene_variant	CTD-2382H12.2	lincRNA
P	rs112458887	19	2397968	A	G	587	3.7883e-06	-7.67569	1.66044	0.170157	intron_variant	TMPRSS9	protein_coding
P	rs376758934	19	2399576	A	AAAAC	587	4.99689e-06	-7.62889	1.6712	0.17151	intron_variant	TMPRSS9	protein_coding
P	rs35271372	19	2400940	T	C	587	4.01585e-06	-6.99503	1.51718	0.215621	intron_variant	TMPRSS9	protein_coding
P	rs9797685	19	2401001	A	G	587	3.15608e-06	-7.0764	1.51841	0.216905	intron_variant	TMPRSS9	protein_coding
P	rs12978526	19	2401137	C	T	587	3.81396e-06	-7.05537	1.52672	0.217228	intron_variant	TMPRSS9	protein_coding
NS2	rs34886411	19	8499356	TA	T	482	7.24567e-06	-6.07532	1.35418	0.381709	intron_variant	MARCH2	protein_coding
NS2	rs7408474	19	8502105	A	C	482	4.67592e-06	-6.35703	1.38835	0.367007	intron_variant	MARCH2	protein_coding
NS2	rs7408511	19	8502389	T	C	482	5.23108e-06	-6.25767	1.37371	0.373505	intron_variant	MARCH2	protein_coding
NS2	rs563320	19	8517386	A	C	482	4.34972e-06	-6.28598	1.36832	0.368239	intron_variant	HNRNPM	protein_coding
NS2	rs35220397	19	8520040	G	T	482	3.82275e-06	-6.32321	1.36843	0.368525	intron_variant	HNRNPM	protein_coding
NS2	rs34807641	19	8526636	A	AAGCGGC	482	4.23721e-06	-6.29707	1.36911	0.368282	intron_variant	HNRNPM	protein_coding
NS2	rs1309300	19	8529447	T	C	482	4.40785e-06	-6.28494	1.36892	0.368466	intron_variant	HNRNPM	protein_coding
NS2	rs628532	19	8530049	G	C	482	4.15452e-06	-6.30413	1.36942	0.368192	intron_variant	HNRNPM	protein_coding
NS2	rs67296634	19	8531801	G	T	482	5.24533e-06	-6.23654	1.36925	0.368504	intron_variant	HNRNPM	protein_coding
NS2	rs34677800	19	8534626	A	G	482	5.22044e-06	-6.23779	1.36922	0.368623	intron_variant	HNRNPM	protein_coding
NS2	rs34356342	19	8548738	C	T	482	5.58363e-06	-6.24387	1.37482	0.369019	intron_variant	HNRNPM	protein_coding
NS2	rs7408912	19	8556363	T	C	482	8.47888e-06	-6.10282	1.37058	0.391093	intron_variant	PRAM1	protein_coding
RD	rs186478214	19	17383387	G	T	587	8.65098e-06	7.48922	1.68357	0.0837649	intron_variant	BABAM1	protein_coding
HA4	rs994371992	19	18189375	G	T	528	7.07237e-06	22.9702	5.11415	0.0333362	intron_variant	IL12RB1	protein_coding
NS3	rs11672877	19	22754083	T	C	482	1.76093e-06	-12.4664	2.60853	0.0446494	upstream_gene_variant	ZNF98	protein_coding
NS3	rs55968117	19	22756682	T	C	482	1.56316e-06	-12.4128	2.58439	0.0449927	upstream_gene_variant	ZNF98	protein_coding
NS3	rs80284435	19	22768859	T	C	482	6.509e-06	-13.4678	2.98677	0.032779	upstream_gene_variant	ZNF492	protein_coding
NS3	rs77372522	19	22772151	G	A	482	5.21969e-06	-12.9715	2.84727	0.0322583	upstream_gene_variant	ZNF492	protein_coding
NS3	rs12609097	19	22774004	T	C	482	5.01055e-06	-12.9725	2.84214	0.0322033	upstream_gene_variant	ZNF492	protein_coding
NS3	rs7256847	19	22776390	T	C	482	5.23788e-06	-12.9516	2.84336	0.0323631	upstream_gene_variant	ZNF492	protein_coding
RD1	rs140104151	19	23649316	G	T	587	9.13279e-06	14.6075	3.29238	0.938559	downstream_gene_variant	ZNF675	protein_coding
HA4	rs28488991	19	33476448	C	T	528	3.42695e-06	7.25804	1.56308	0.364534	intron_variant	RHPN2	protein_coding
P	rs561751676	19	45283024	A	G	587	3.08002e-06	-34.6792	7.43325	0.011109	intron_variant	CBLC	protein_coding
HA2	rs73940640	19	46774006	G	C	528	9.52253e-06	-22.49	5.07934	0.0208352	upstream_gene_variant	HIF3A	protein_coding
NS2	rs545106089	19	50176284	T	C	482	9.533e-06	-28.739	6.49101	0.0129959	intron_variant	BCL2L12	protein_coding
RD1	rs75541720	19	51425909	A	G	587	5.0367e-06	-18.2677	4.00323	0.0258978	upstream_gene_variant	KLK4	protein_coding
HA	rs2048449	2	480582	G	C	528	5.01581e-06	17.2415	3.77762	0.0201875	downstream_gene_variant	TMEM18	protein_coding
HA3	rs2048449	2	480582	G	C	528	9.77664e-06	25.8936	5.85556	0.0201875	downstream_gene_variant	TMEM18	protein_coding
NS1	rs4850022	2	4018661	A	G	482	7.75558e-06	5.80321	1.29773	0.309129	downstream_gene_variant	DCDC2C	protein_coding
NS2	rs12467367	2	15786557	C	G	482	6.52206e-06	12.1739	2.70007	0.076612	downstream_gene_variant	DDX1	protein_coding
HA2	rs62124640	2	20633441	G	T	528	6.33272e-06	-9.79568	2.1696	0.124881	upstream_gene_variant	RHOB	protein_coding
HA2	rs112622561	2	20648124	T	C	528	6.19999e-06	-13.1099	2.90078	0.0709782	3_prime_UTR_variant	RHOB	protein_coding
HA2	rs79970285	2	20650578	T	C	528	4.5514e-06	-13.3682	2.91599	0.0698447	downstream_gene_variant	RHOB	protein_coding
HA4	rs28709846	2	21685654	G	A	528	8.47328e-06	-9.71044	2.18072	0.126205	intron_variant,non_coding_transcript_variant	AC067959.1	lincRNA
HA1	rs3795943	2	23919630	G	C	528	9.43545e-06	-5.80416	1.31028	0.52	3_prime_UTR_variant	KLHL29	protein_coding
HA1	rs397718809	2	23921141	AGAGT	A	528	6.01149e-06	-5.93353	1.31099	0.52058	intron_variant	KLHL29	protein_coding
HA3	rs72853883	2	31139497	A	G	528	8.5924e-06	-7.95765	1.78829	0.289461	intron_variant	GALNT14	protein_coding
HA3	rs72853885	2	31139777	C	T	528	8.19575e-06	-7.97473	1.78805	0.289615	intron_variant	GALNT14	protein_coding
HA3	rs62139532	2	31140172	T	G	528	8.25126e-06	-7.97752	1.78926	0.289465	intron_variant	GALNT14	protein_coding
HA	rs13030503	2	33747586	C	T	528	4.98172e-06	4.82504	1.05684	0.431515	intron_variant	RASGRP3	protein_coding
HA	rs13015278	2	33761274	T	C	528	8.37201e-06	4.77699	1.07217	0.416061	intron_variant	RASGRP3	protein_coding
HA	rs62149023	2	33764503	G	C	528	7.65478e-06	4.82986	1.07939	0.420316	intron_variant	RASGRP3	protein_coding
HA	rs67624702	2	33764600	T	G	528	3.59393e-06	5.08896	1.09828	0.495527	intron_variant	RASGRP3	protein_coding
HA	rs11687777	2	33764709	G	C	528	7.41371e-06	4.80649	1.07253	0.417661	intron_variant	RASGRP3	protein_coding
HA	rs17013272	2	33765955	C	T	528	2.95374e-06	5.11553	1.09446	0.492053	intron_variant	RASGRP3	protein_coding
HA	rs11691097	2	33766808	T	G	528	3.14566e-06	5.11043	1.09641	0.491443	intron_variant	RASGRP3	protein_coding
HA	rs72785961	2	33771217	A	G	528	3.21511e-06	4.98866	1.07131	0.417571	intron_variant	RASGRP3	protein_coding
HA	rs11690877	2	33773784	T	A	528	2.26337e-06	5.09124	1.07675	0.421794	intron_variant	RASGRP3	protein_coding
HA	rs10495793	2	33781257	A	G	528	4.41868e-06	4.96838	1.08228	0.424135	intron_variant	RASGRP3	protein_coding
HA	rs3115248	2	34948430	T	C	528	1.2277e-06	5.36764	1.10647	0.558832	intron_variant,non_coding_transcript_variant	AC073218.2	lincRNA
HA1	rs3115248	2	34948430	T	C	528	6.41615e-06	6.21439	1.37724	0.558832	intron_variant,non_coding_transcript_variant	AC073218.2	lincRNA
HA	rs397984282	2	34954855	T	TC	528	8.17856e-07	5.443	1.10382	0.580644	intron_variant,non_coding_transcript_variant	AC073218.2	lincRNA
HA1	rs397984282	2	34954855	T	TC	528	1.37017e-06	6.62195	1.3712	0.580644	intron_variant,non_coding_transcript_variant	AC073218.2	lincRNA
HA	rs397872481	2	34956006	C	CA	528	8.50073e-06	4.84028	1.08717	0.578006	intron_variant,non_coding_transcript_variant	AC073218.2	lincRNA
HA	rs11897499	2	34956399	C	T	528	5.48469e-06	-4.98563	1.09687	0.427083	regulatory_region_variant	-	enhancer
HA1	rs11897499	2	34956399	C	T	528	6.13784e-06	-6.15662	1.36161	0.427083	regulatory_region_variant	-	enhancer
HA	rs796398518	2	34960684	A	AT	528	6.32426e-06	5.02199	1.11223	0.589206	intron_variant,non_coding_transcript_variant	AC073218.2	lincRNA
RD	rs12988911	2	36264999	T	C	587	6.28377e-06	4.27718	0.946989	0.344193	intergenic_variant	-	-
RD	rs28779485	2	36268915	A	G	587	5.83733e-06	4.79603	1.05821	0.237387	intergenic_variant	-	-
RD	rs28592125	2	36268947	G	T	587	2.94455e-06	4.4317	0.948028	0.342382	intergenic_variant	-	-
RD	rs305215	2	36269899	G	A	587	3.62806e-06	4.38929	0.947679	0.341503	intergenic_variant	-	-
RD	rs305214	2	36270158	T	C	587	3.63523e-06	4.3889	0.947677	0.3415	intergenic_variant	-	-
RD	rs111780529	2	37251423	G	A	587	3.65143e-06	20.4792	4.42287	0.0115307	intron_variant	HEATR5B	protein_coding
RD	rs75418895	2	37272889	T	C	587	5.78649e-06	20.313	4.4801	0.0110852	intron_variant	HEATR5B	protein_coding
RD3	rs17863725	2	52083070	A	T	587	6.87154e-06	8.11151	1.80351	0.23778	intron_variant,non_coding_transcript_variant	AC007682.1	lincRNA
RD3	rs10496002	2	52083910	A	T	587	7.54885e-06	8.02663	1.79262	0.239078	intron_variant,non_coding_transcript_variant	AC007682.1	lincRNA
RD3	rs200990511	2	52084065	A	AT	587	1.31413e-06	8.91864	1.84361	0.227963	intron_variant,non_coding_transcript_variant	AC007682.1	lincRNA
RD3	rs10496004	2	52207361	C	T	587	8.42901e-06	7.85	1.76247	0.245341	intron_variant,non_coding_transcript_variant	AC007682.1	lincRNA
HA2	rs11675360	2	75322075	T	C	528	2.92195e-06	-21.6229	4.624	0.0248097	intron_variant	TACR1	protein_coding
HA2	rs72807367	2	75331988	G	C	528	5.07495e-06	-20.1915	4.42635	0.0269706	intron_variant	TACR1	protein_coding
HA2	rs190737649	2	75358300	T	C	528	5.45172e-06	-20.1063	4.42227	0.0269063	intron_variant	TACR1	protein_coding
RD4	rs115413091	2	77275342	C	T	587	6.34646e-06	30.491	6.754	0.0101934	intron_variant	LRRTM4	protein_coding
RD4	rs74391364	2	77285524	A	G	587	7.39165e-06	30.0246	6.6988	0.0102709	intron_variant	LRRTM4	protein_coding
RD1	rs139748344	2	78821210	G	GAA	587	3.93157e-06	15.3105	3.31757	0.0332325	downstream_gene_variant	RP11-601H16.1	processed_pseudogene
NS3	rs921637	2	80259424	A	G	482	7.86951e-06	-4.45335	0.996565	0.4357	intron_variant	CTNNA2	protein_coding
NS3	rs3849388	2	80267863	T	G	482	9.90569e-06	-4.45627	1.00838	0.430715	intron_variant	CTNNA2	protein_coding
HA2	rs6709961	2	86452629	G	A	528	4.24084e-06	9.7416	2.1181	0.865681	intron_variant	REEP1	protein_coding
HA2	rs1035599	2	86455334	C	T	528	4.33542e-06	9.7971	2.1323	0.866216	intron_variant	REEP1	protein_coding
HA3	rs60196387	2	101527539	A	G	528	8.30935e-06	-42.7029	9.58098	0.011196	intron_variant	NPAS2	protein_coding
NS3	rs549683627	2	114307335	T	C	482	1.02791e-06	-28.0183	5.73416	0.0112676	downstream_gene_variant	FOXD4L1	protein_coding
NS3	rs547469184	2	114308411	C	A	482	6.09525e-07	-24.2493	4.86137	0.0144367	downstream_gene_variant	FOXD4L1	protein_coding
NS3	rs560890732	2	114308418	C	A	482	6.09455e-07	-24.2472	4.86091	0.0144388	downstream_gene_variant	FOXD4L1	protein_coding
NS3	rs531386527	2	121462359	T	C	482	1.3834e-06	-20.0011	4.14326	0.0205643	upstream_gene_variant	GLI2	protein_coding
NS4	rs200992143	2	132805584	T	G	482	1.84646e-06	23.7862	4.98711	0.0391276	downstream_gene_variant	ANKRD30BL	protein_coding
NS4	rs770118943	2	147185136	T	TTTTAA	482	6.25605e-06	-34.0631	7.54019	0.0114699	upstream_gene_variant	PABPC1P2	processed_pseudogene
NS4	rs561416178	2	147615894	T	G	482	7.93807e-06	-17.5996	3.94006	0.0203672	upstream_gene_variant	AC062032.1	lincRNA
NS4	rs549071918	2	148296088	C	T	482	8.39587e-06	-35.7806	8.03186	0.0109876	downstream_gene_variant	RNU6-692P	snRNA
NS4	rs191603450	2	148475267	C	T	482	2.12335e-06	-17.966	3.78924	0.0213641	upstream_gene_variant	ACVR2A	protein_coding
NS4	rs530576513	2	148478453	C	T	482	3.4663e-06	-19.2625	4.15046	0.0169585	upstream_gene_variant	ACVR2A	protein_coding
NS4	rs148259464	2	148616183	C	T	482	2.92993e-06	-30.1976	6.45844	0.0132012	intron_variant	ACVR2A	protein_coding
NS4	rs560140618	2	148620262	A	G	482	2.86325e-06	-30.2278	6.45839	0.0132137	intron_variant	ACVR2A	protein_coding
NS4	rs571957021	2	148682843	T	C	482	4.99789e-06	-18.9411	4.14931	0.0168299	intron_variant	ACVR2A	protein_coding
NS4	rs185052472	2	148787460	G	A	482	4.80504e-06	-18.963	4.14661	0.0169772	intron_variant	MBD5	protein_coding
NS4	rs548368850	2	150082221	A	G	482	5.18683e-06	-18.9511	4.15861	0.0168091	downstream_gene_variant	LYPD6B	protein_coding
NS4	rs751849550	2	150125798	G	A	482	6.46461e-06	-17.9977	3.99009	0.0209865	downstream_gene_variant	LYPD6B	protein_coding
NS4	rs565057909	2	150137153	G	A	482	4.24409e-06	-18.4867	4.01967	0.0199813	upstream_gene_variant	LYPD6	protein_coding
NS4	rs745866204	2	150412732	T	C	482	5.07403e-06	-18.8668	4.13591	0.0173309	downstream_gene_variant	MMADHC	protein_coding
NS4	rs766602754	2	150439514	C	T	482	4.75635e-06	-18.9051	4.13202	0.0173766	intron_variant	MMADHC	protein_coding
NS4	rs181171639	2	150476872	T	C	482	5.98515e-06	-18.7033	4.13159	0.0174398	upstream_gene_variant	MMADHC	protein_coding
NS4	rs568622564	2	150616708	T	C	482	4.84698e-06	-18.9579	4.14715	0.0170892	upstream_gene_variant	MMADHC	protein_coding
NS4	rs189671040	2	150665455	A	G	482	6.049e-06	-18.6984	4.13254	0.0174378	regulatory_region_variant	-	enhancer
NS4	rs191021411	2	150834313	C	T	482	5.74428e-06	-17.895	3.94546	0.0193558	upstream_gene_variant	AC007364.1	lincRNA
NS4	rs189904187	2	150843956	A	G	482	5.44318e-06	-17.9332	3.94401	0.0192697	upstream_gene_variant	AC007364.1	lincRNA
NS4	rs531056441	2	151042401	C	T	482	1.08114e-06	-17.6726	3.62422	0.0261307	intron_variant,non_coding_transcript_variant	AC016682.1	lincRNA
NS4	rs543397182	2	151108167	T	A	482	8.31759e-07	-17.7664	3.60536	0.0279575	intron_variant,non_coding_transcript_variant	AC113610.1	lincRNA
NS4	rs540563041	2	151154145	A	G	482	7.82701e-07	-17.5126	3.54533	0.029223	downstream_gene_variant	RND3	protein_coding
NS4	rs536407416	2	151180693	G	A	482	7.09958e-07	-17.6334	3.5561	0.028251	downstream_gene_variant	RND3	protein_coding
NS4	rs138570061	2	151231206	A	G	482	8.17134e-06	-20.0122	4.48638	0.01564	downstream_gene_variant	RND3	protein_coding
NS4	rs556355283	2	151501691	A	G	482	1.91363e-06	-18.3045	3.84359	0.0223641	upstream_gene_variant	RND3	protein_coding
HA2	rs116216182	2	155582445	G	A	528	9.33707e-06	-13.2439	2.98825	0.0673788	intron_variant	KCNJ3	protein_coding
HA2	rs77192025	2	155610478	T	C	528	4.03345e-06	-13.7726	2.98776	0.0664678	intron_variant	KCNJ3	protein_coding
HA1	rs58809618	2	159111497	C	CA	528	3.47807e-06	6.51144	1.40322	0.616171	intron_variant	CCDC148	protein_coding
RD4	rs2366157	2	179074676	T	C	587	8.5205e-06	5.68365	1.27675	0.410562	intron_variant	OSBPL6	protein_coding
RD4	rs397871822	2	179077539	A	AT	587	4.96668e-06	6.04114	1.32302	0.342023	intron_variant	OSBPL6	protein_coding
RD4	rs10197166	2	179080731	C	A	587	8.65867e-06	5.68755	1.27861	0.411339	intron_variant	OSBPL6	protein_coding
RD4	rs73028675	2	179082711	G	A	587	1.71885e-06	6.31075	1.31915	0.330552	intron_variant	OSBPL6	protein_coding
RD4	rs7581504	2	179082987	A	G	587	1.70959e-06	6.31271	1.31926	0.330526	intron_variant	OSBPL6	protein_coding
RD4	rs6747743	2	179087238	T	C	587	4.30521e-06	6.13618	1.33509	0.331887	intron_variant	OSBPL6	protein_coding
RD4	rs334040	2	179095185	A	G	587	4.03163e-06	6.05975	1.31455	0.313573	intron_variant	OSBPL6	protein_coding
RD4	rs334042	2	179097483	A	C	587	3.88332e-06	6.06022	1.31244	0.313458	intron_variant	OSBPL6	protein_coding
RD4	rs170791	2	179099272	A	C	587	3.93442e-06	6.05804	1.31274	0.313405	intron_variant	OSBPL6	protein_coding
RD4	rs334045	2	179102749	T	C	587	3.81669e-06	6.06512	1.31248	0.31352	intron_variant	OSBPL6	protein_coding
RD4	rs35385300	2	179105905	T	TA	587	3.78819e-06	6.0863	1.31662	0.309889	intron_variant	OSBPL6	protein_coding
RD4	rs333999	2	179106380	A	C	587	3.55507e-06	6.08124	1.31179	0.31417	intron_variant	OSBPL6	protein_coding
HA	rs150022081	2	180335189	T	TTTTCC	528	3.41068e-06	23.8137	5.12741	0.0137595	intron_variant	ZNF385B	protein_coding
HA	rs549639146	2	180335524	A	ACCC	528	6.53663e-06	24.8121	5.50372	0.0122614	intron_variant	ZNF385B	protein_coding
HA	rs558334182	2	180335534	G	GCCTGCTGTTCAAGCCAGC	528	4.93498e-06	24.1599	5.28949	0.0134062	intron_variant	ZNF385B	protein_coding
RD4	rs13405257	2	180566464	T	A	587	2.61839e-06	-9.89119	2.1051	0.15264	intron_variant	ZNF385B	protein_coding
HA	rs78498467	2	182123972	G	T	528	2.71177e-06	19.6818	4.19519	0.0218125	downstream_gene_variant	UBE2E3	protein_coding
P	rs758663800	2	197466047	A	G	587	8.30168e-06	-21.2507	4.76767	0.031385	upstream_gene_variant	HECW2	protein_coding
HA4	rs34820497	2	222471270	G	T	528	5.70809e-06	-7.44532	1.64105	0.27908	upstream_gene_variant	EPHA4	protein_coding
RD4	rs867293994	2	232696209	G	C	587	6.46966e-06	-20.4341	4.53041	0.0327947	downstream_gene_variant	COPS7B	protein_coding
NS4	rs7558942	2	242509012	G	A	482	7.08373e-06	-5.16258	1.1495	0.634855	intron_variant	BOK	protein_coding
NS4	rs7598295	2	242509013	T	C	482	5.45261e-06	-5.26772	1.15861	0.631101	intron_variant	BOK	protein_coding
NS3	rs187147316	20	1391482	A	C	482	5.67399e-06	-20.3549	4.48524	0.0147199	upstream_gene_variant	FKBP1A	protein_coding
NS3	rs190493138	20	1415343	A	G	482	9.30389e-06	-20.0142	4.51507	0.0138268	downstream_gene_variant	NSFL1C	protein_coding
NS3	rs182207329	20	1415516	G	A	482	9.30389e-06	-20.0142	4.51507	0.0138268	downstream_gene_variant	NSFL1C	protein_coding
HA	rs11087669	20	5021144	A	G	528	1.56939e-06	-9.84627	2.05037	0.0974527	upstream_gene_variant	SLC23A2	protein_coding
NS	rs6085149	20	5381490	G	C	482	8.7982e-06	-3.39747	0.764374	0.339364	upstream_gene_variant	PROKR2	protein_coding
HA3	rs6056679	20	9517209	C	A	528	8.12163e-06	9.10152	2.03981	0.226728	downstream_gene_variant	PAK7	protein_coding
NS2	rs144330864	20	9636178	A	AT	482	1.17027e-06	23.3362	4.80109	0.0222023	intron_variant	PAK7	protein_coding
HA4	rs66535127	20	11788235	C	A	528	6.99073e-07	7.77247	1.56652	0.311778	upstream_gene_variant	BTBD3	protein_coding
HA4	rs67750798	20	11788856	T	C	528	6.98901e-07	7.77252	1.56651	0.311771	upstream_gene_variant	BTBD3	protein_coding
HA4	rs13036730	20	11789690	T	G	528	5.98259e-07	7.81722	1.56602	0.31083	upstream_gene_variant	BTBD3	protein_coding
HA4	rs1533281	20	11792614	T	C	528	6.00352e-07	7.81511	1.56581	0.310844	upstream_gene_variant	BTBD3	protein_coding
HA4	rs73084265	20	11798076	C	T	528	6.13557e-07	7.79817	1.56373	0.311521	upstream_gene_variant	BTBD3	protein_coding
HA4	rs34260340	20	11799968	T	C	528	1.18899e-07	8.29387	1.56631	0.304724	upstream_gene_variant	BTBD3	protein_coding
HA4	rs17225436	20	11803956	G	T	528	1.26372e-07	8.37096	1.5842	0.303577	upstream_gene_variant	BTBD3	protein_coding
HA4	rs4814035	20	11805007	C	T	528	1.27035e-07	8.37001	1.58431	0.303577	upstream_gene_variant	BTBD3	protein_coding
HA4	rs3887413	20	11806851	A	G	528	1.40681e-07	8.3667	1.58931	0.299816	upstream_gene_variant	BTBD3	protein_coding
HA4	rs2423618	20	11809442	C	T	528	1.10167e-07	8.41534	1.58508	0.303207	upstream_gene_variant	BTBD3	protein_coding
HA4	rs8115066	20	11809996	T	A	528	8.02002e-08	8.54168	1.59161	0.302138	upstream_gene_variant	BTBD3	protein_coding
HA4	rs2423619	20	11811467	C	T	528	1.40649e-07	8.33696	1.58365	0.303461	upstream_gene_variant	BTBD3	protein_coding
HA4	rs4083993	20	11811903	G	A	528	1.57277e-07	8.3048	1.58373	0.30301	upstream_gene_variant	BTBD3	protein_coding
HA4	rs35248288	20	11816239	C	T	528	8.10957e-08	8.47219	1.57926	0.315306	upstream_gene_variant	BTBD3	protein_coding
HA4	rs397765159	20	11816513	GA	G	528	6.51397e-08	8.53947	1.58019	0.315778	upstream_gene_variant	BTBD3	protein_coding
HA4	rs8115726	20	11818882	C	T	528	1.26316e-07	8.38285	1.58643	0.316471	upstream_gene_variant	BTBD3	protein_coding
HA4	rs8123788	20	11821024	C	T	528	3.79833e-08	8.64828	1.57242	0.314648	upstream_gene_variant	BTBD3	protein_coding
HA4	rs4347910	20	11821343	C	T	528	1.03336e-07	8.37731	1.57446	0.313466	upstream_gene_variant	BTBD3	protein_coding
HA4	rs4514948	20	11821388	G	A	528	9.86114e-08	8.3937	1.57502	0.313835	upstream_gene_variant	BTBD3	protein_coding
HA4	rs3909027	20	11821510	G	A	528	1.1405e-07	8.3514	1.57491	0.313073	upstream_gene_variant	BTBD3	protein_coding
HA4	rs3848735	20	11821582	C	G	528	1.0316e-07	8.38191	1.57523	0.312635	upstream_gene_variant	BTBD3	protein_coding
HA4	rs3848736	20	11821739	C	A	528	1.04884e-07	8.37141	1.57415	0.3135	upstream_gene_variant	BTBD3	protein_coding
HA4	rs3848737	20	11821817	G	C	528	1.15461e-07	8.34721	1.57479	0.313067	upstream_gene_variant	BTBD3	protein_coding
HA4	rs3848738	20	11822125	G	A	528	1.01085e-07	8.38236	1.57422	0.313586	upstream_gene_variant	BTBD3	protein_coding
HA4	rs3848739	20	11822147	T	C	528	1.5473e-07	8.15089	1.55349	0.317818	upstream_gene_variant	BTBD3	protein_coding
HA4	rs9712429	20	11822578	T	A	528	1.18657e-07	8.33795	1.57452	0.313082	upstream_gene_variant	BTBD3	protein_coding
HA4	rs397758316	20	11822609	CT	C	528	1.08115e-07	8.36112	1.57385	0.313514	upstream_gene_variant	BTBD3	protein_coding
HA4	rs16992747	20	11823433	T	C	528	1.04621e-07	8.36855	1.57348	0.313784	upstream_gene_variant	BTBD3	protein_coding
HA4	rs7263991	20	11824434	C	T	528	1.18234e-07	8.33095	1.573	0.313455	upstream_gene_variant	BTBD3	protein_coding
HA4	rs3905133	20	11825678	T	G	528	1.28577e-07	8.31557	1.57466	0.314393	upstream_gene_variant	BTBD3	protein_coding
HA4	rs17225450	20	11829507	T	C	528	1.17119e-07	8.33264	1.57281	0.31302	upstream_gene_variant	BTBD3	protein_coding
HA4	rs2327625	20	11830963	A	C	528	1.61952e-07	8.25458	1.57577	0.314509	upstream_gene_variant	BTBD3	protein_coding
HA4	rs3905131	20	11832033	C	T	528	1.888e-07	8.22059	1.57784	0.317959	upstream_gene_variant	BTBD3	protein_coding
HA4	rs13040429	20	11834294	T	C	528	1.55119e-07	8.26842	1.57602	0.314617	upstream_gene_variant	BTBD3	protein_coding
HA4	rs35061780	20	11836330	A	G	528	1.23928e-07	8.36315	1.58165	0.312991	upstream_gene_variant	BTBD3	protein_coding
HA4	rs17225464	20	11842579	C	T	528	6.30553e-08	8.54957	1.58035	0.315181	upstream_gene_variant	BTBD3	protein_coding
HA4	rs4814036	20	11845553	G	C	528	2.14825e-08	8.7112	1.55568	0.335902	upstream_gene_variant	BTBD3	protein_coding
HA4	rs6033239	20	11845930	T	G	528	5.36416e-07	7.96051	1.58803	0.319241	upstream_gene_variant	BTBD3	protein_coding
HA4	rs7265312	20	11846730	T	C	528	2.5762e-07	8.1124	1.57459	0.325651	upstream_gene_variant	BTBD3	protein_coding
HA4	rs67480553	20	11846950	A	G	528	2.5363e-07	8.11582	1.57436	0.325595	upstream_gene_variant	BTBD3	protein_coding
HA4	rs34973573	20	11847252	C	T	528	2.53683e-07	8.115	1.57421	0.325631	upstream_gene_variant	BTBD3	protein_coding
HA4	rs3848740	20	11850961	A	C	528	2.51264e-07	8.12326	1.57527	0.325274	upstream_gene_variant	BTBD3	protein_coding
HA4	rs3848741	20	11851106	T	A	528	2.46976e-07	8.12363	1.57435	0.325821	upstream_gene_variant	BTBD3	protein_coding
HA4	rs2327623	20	11851393	A	G	528	2.47638e-07	8.12005	1.57381	0.325702	upstream_gene_variant	BTBD3	protein_coding
HA4	rs2180121	20	11854530	G	T	528	2.44059e-07	8.12464	1.57387	0.325719	upstream_gene_variant	BTBD3	protein_coding
HA4	rs6033241	20	11855394	G	A	528	2.4148e-07	8.12617	1.57356	0.325752	upstream_gene_variant	BTBD3	protein_coding
HA4	rs6040948	20	11856040	T	C	528	2.40448e-07	8.12754	1.57358	0.325747	upstream_gene_variant	BTBD3	protein_coding
HA4	rs7260665	20	11856972	T	C	528	2.4078e-07	8.12691	1.57354	0.325758	upstream_gene_variant	BTBD3	protein_coding
HA4	rs6040953	20	11860508	C	A	528	2.4078e-07	8.12691	1.57354	0.325758	upstream_gene_variant	BTBD3	protein_coding
HA4	rs6033245	20	11862199	A	G	528	2.4078e-07	8.12691	1.57354	0.325758	upstream_gene_variant	BTBD3	protein_coding
HA4	rs6040956	20	11862303	C	T	528	1.00653e-07	8.373	1.57224	0.326704	upstream_gene_variant	BTBD3	protein_coding
HA4	rs34861965	20	11862360	T	C	528	2.4078e-07	8.12691	1.57354	0.325758	upstream_gene_variant	BTBD3	protein_coding
HA4	rs6033246	20	11862983	G	A	528	2.4092e-07	8.1268	1.57355	0.325754	upstream_gene_variant	BTBD3	protein_coding
HA4	rs71334486	20	11863289	GA	G	528	2.4092e-07	8.1268	1.57355	0.325754	upstream_gene_variant	BTBD3	protein_coding
HA4	rs6033248	20	11863335	G	A	528	2.4078e-07	8.12691	1.57354	0.325758	upstream_gene_variant	BTBD3	protein_coding
HA4	rs148144883	20	11864449	C	CTGT	528	8.27228e-07	7.67247	1.55665	0.332373	upstream_gene_variant	BTBD3	protein_coding
HA4	rs6040960	20	11864486	G	C	528	8.27386e-07	7.67235	1.55664	0.332376	upstream_gene_variant	BTBD3	protein_coding
HA4	rs6040961	20	11864702	G	A	528	8.359e-07	7.66934	1.55666	0.332373	upstream_gene_variant	BTBD3	protein_coding
HA4	rs6033249	20	11864738	A	G	528	8.36369e-07	7.66922	1.55667	0.332369	upstream_gene_variant	BTBD3	protein_coding
HA4	rs2206800	20	11865107	C	T	528	8.30514e-07	7.67107	1.55661	0.332383	upstream_gene_variant	BTBD3	protein_coding
HA4	rs35786272	20	11865359	G	A	528	8.2961e-07	7.6723	1.55679	0.332357	upstream_gene_variant	BTBD3	protein_coding
HA4	rs6033250	20	11865731	T	C	527	9.90827e-07	7.627	1.55861	0.333017	upstream_gene_variant	BTBD3	protein_coding
HA4	rs7274210	20	11866118	G	A	528	8.28407e-07	7.67183	1.55661	0.332381	upstream_gene_variant	BTBD3	protein_coding
HA4	rs7267467	20	11866323	C	T	528	8.27589e-07	7.67215	1.55661	0.332378	upstream_gene_variant	BTBD3	protein_coding
HA4	rs4603844	20	11866520	T	G	528	9.20409e-07	7.64882	1.55846	0.331651	upstream_gene_variant	BTBD3	protein_coding
HA4	rs11906699	20	11866961	C	T	528	1.19375e-06	7.56964	1.55861	0.331968	upstream_gene_variant	BTBD3	protein_coding
HA4	rs6033252	20	11867241	C	T	528	1.18722e-06	7.57133	1.55861	0.331962	upstream_gene_variant	BTBD3	protein_coding
HA4	rs6033253	20	11869164	T	C	528	1.11581e-06	7.59404	1.55934	0.331804	upstream_gene_variant	BTBD3	protein_coding
HA4	rs6033254	20	11869170	C	T	528	1.1391e-06	7.58605	1.55901	0.331742	upstream_gene_variant	BTBD3	protein_coding
HA4	rs1625	20	11869609	A	T	528	1.13747e-06	7.5864	1.55899	0.331741	upstream_gene_variant	BTBD3	protein_coding
HA4	rs6033255	20	11869791	C	T	528	1.13553e-06	7.58693	1.55899	0.33174	upstream_gene_variant	BTBD3	protein_coding
HA4	rs11908312	20	11871253	C	G	528	1.12563e-06	7.58981	1.55903	0.331722	upstream_gene_variant	BTBD3	protein_coding
NS3	rs34004634	20	12145095	T	G	482	1.06865e-06	-23.765	4.87132	0.0104948	downstream_gene_variant	RP11-102J14.1	lincRNA
NS3	rs552443655	20	12343534	A	T	482	4.61219e-08	-25.7373	4.70891	0.0137438	upstream_gene_variant	RP4-796I8.1	lincRNA
NS1	rs11167248	20	33538721	T	G	482	9.4774e-06	6.17326	1.3939	0.242571	intron_variant	GSS	protein_coding
NS1	rs2025096	20	33540000	A	G	482	9.40525e-06	6.17307	1.39334	0.242586	intron_variant	GSS	protein_coding
NS1	rs13041792	20	33545055	A	G	482	8.14328e-06	6.21053	1.39206	0.242443	upstream_gene_variant	GSS	protein_coding
NS1	rs6088662	20	33547633	G	T	482	9.77465e-06	6.1518	1.39115	0.243554	upstream_gene_variant	GSS	protein_coding
NS1	rs11698868	20	33549946	T	C	482	7.7053e-06	6.2199	1.39048	0.242893	upstream_gene_variant	GSS	protein_coding
NS1	rs6119548	20	33552612	G	A	482	7.55318e-06	6.22042	1.38927	0.242968	upstream_gene_variant	GSS	protein_coding
NS1	rs6120772	20	33554761	T	C	482	6.19939e-06	6.26353	1.3859	0.241691	upstream_gene_variant	MYH7B	protein_coding
NS1	rs6120775	20	33557564	C	T	482	6.1332e-06	6.26951	1.38652	0.242021	upstream_gene_variant	MYH7B	protein_coding
NS1	rs7261969	20	33563611	T	C	482	4.91017e-06	6.32797	1.3851	0.240651	intron_variant	MYH7B	protein_coding
NS1	rs11478629	20	33564852	C	CT	482	4.91747e-06	6.32761	1.38512	0.240646	intron_variant	MYH7B	protein_coding
NS1	rs6088667	20	33566722	G	T	482	4.93359e-06	6.32661	1.38511	0.240651	intron_variant	MYH7B	protein_coding
NS1	rs3746446	20	33574765	C	T	482	3.69681e-06	6.37465	1.37749	0.241805	synonymous_variant	MYH7B	protein_coding
NS1	rs3746444	20	33578251	G	A	482	4.96984e-06	6.33035	1.38639	0.240907	intron_variant	MYH7B	protein_coding
NS1	rs7268266	20	33581889	C	T	482	5.01284e-06	6.32445	1.38565	0.240585	intron_variant	MYH7B	protein_coding
NS1	rs6120788	20	33583716	T	C	482	5.32398e-06	6.31157	1.38667	0.240587	intron_variant	MYH7B	protein_coding
NS1	rs3746436	20	33586193	T	C	482	6.10202e-06	6.28591	1.38982	0.240427	synonymous_variant	MYH7B	protein_coding
NS1	rs36003887	20	33589107	A	G	482	7.35745e-06	6.24634	1.39331	0.240134	synonymous_variant	MYH7B	protein_coding
NS1	rs8501	20	33590584	C	T	482	7.4029e-06	6.24489	1.3934	0.240204	3_prime_UTR_variant	TRPC4AP	protein_coding
NS1	rs752075	20	33591591	A	C	482	5.82082e-06	6.31557	1.39331	0.238192	intron_variant	TRPC4AP	protein_coding
NS1	rs752448	20	33592248	T	C	482	7.34764e-06	6.2466	1.39328	0.24015	intron_variant	TRPC4AP	protein_coding
NS1	rs3818253	20	33596876	A	G	482	3.55565e-06	6.41727	1.38429	0.245211	intron_variant	TRPC4AP	protein_coding
NS1	rs6120790	20	33599090	T	A	482	6.06643e-06	6.28946	1.39022	0.240247	intron_variant	TRPC4AP	protein_coding
NS1	rs1885116	20	33600560	G	A	482	6.16429e-06	6.28809	1.39096	0.240076	intron_variant	TRPC4AP	protein_coding
NS1	rs1885117	20	33600740	T	C	482	6.02837e-06	6.29122	1.3902	0.240214	intron_variant	TRPC4AP	protein_coding
NS1	rs2013125	20	33601154	A	G	482	5.99699e-06	6.29257	1.39016	0.240206	intron_variant	TRPC4AP	protein_coding
NS1	rs6120793	20	33604407	C	T	482	5.89982e-06	6.29657	1.38999	0.240177	intron_variant	TRPC4AP	protein_coding
NS1	rs6120797	20	33606002	A	G	482	5.72413e-06	6.30216	1.38926	0.240265	intron_variant	TRPC4AP	protein_coding
NS1	rs6087659	20	33606383	A	C	482	4.78779e-06	6.35697	1.38984	0.239751	intron_variant	TRPC4AP	protein_coding
NS1	rs6119560	20	33606977	C	G	482	5.72413e-06	6.30216	1.38926	0.240265	intron_variant	TRPC4AP	protein_coding
NS1	rs6088678	20	33607551	T	C	482	6.72148e-06	6.25705	1.38974	0.241251	intron_variant	TRPC4AP	protein_coding
NS1	rs6120798	20	33610822	G	T	482	5.11214e-06	6.31796	1.38548	0.240826	intron_variant	TRPC4AP	protein_coding
NS1	rs11167253	20	33614449	C	T	482	4.904e-06	6.32811	1.38505	0.240647	intron_variant	TRPC4AP	protein_coding
NS1	rs6120799	20	33614955	C	T	482	4.904e-06	6.32811	1.38505	0.240647	intron_variant	TRPC4AP	protein_coding
NS1	rs6088682	20	33615702	C	A	482	4.79481e-06	6.3342	1.38496	0.240757	intron_variant	TRPC4AP	protein_coding
NS1	rs13433216	20	33616301	C	T	482	4.90594e-06	6.32805	1.38507	0.240646	intron_variant	TRPC4AP	protein_coding
NS1	rs28820635	20	33617581	A	G	482	4.80776e-06	6.33509	1.38532	0.240748	intron_variant	TRPC4AP	protein_coding
NS1	rs6120803	20	33620086	A	C	482	4.904e-06	6.32811	1.38505	0.240647	intron_variant	TRPC4AP	protein_coding
NS1	rs6088685	20	33620306	A	G	482	4.904e-06	6.32811	1.38505	0.240647	intron_variant	TRPC4AP	protein_coding
NS1	rs6088686	20	33623437	T	C	482	4.904e-06	6.32811	1.38505	0.240647	intron_variant	TRPC4AP	protein_coding
NS1	rs6120804	20	33623701	A	C	482	4.92854e-06	6.32643	1.385	0.240664	intron_variant	TRPC4AP	protein_coding
NS1	rs6087662	20	33625075	G	A	482	4.93445e-06	6.32664	1.38513	0.240659	intron_variant	TRPC4AP	protein_coding
NS1	rs6088688	20	33625082	G	A	482	4.95212e-06	6.32714	1.38546	0.240774	intron_variant	TRPC4AP	protein_coding
NS1	rs6120812	20	33629427	C	T	482	4.90594e-06	6.32805	1.38507	0.240646	intron_variant	TRPC4AP	protein_coding
NS1	rs6088690	20	33633326	G	A	482	4.91959e-06	6.32715	1.38504	0.240656	intron_variant	TRPC4AP	protein_coding
NS1	rs6088691	20	33633758	T	C	482	4.89789e-06	6.32858	1.38508	0.240644	intron_variant	TRPC4AP	protein_coding
NS1	rs11696652	20	33637060	G	T	482	5.02316e-06	6.33207	1.38745	0.241987	intron_variant	TRPC4AP	protein_coding
NS1	rs6087666	20	33640242	A	G	482	5.05837e-06	6.31706	1.38461	0.241791	intron_variant	TRPC4AP	protein_coding
NS1	rs6120813	20	33642112	C	T	482	5.05837e-06	6.31706	1.38461	0.241791	intron_variant	TRPC4AP	protein_coding
NS1	rs17319032	20	33643296	C	T	482	4.89211e-06	6.32907	1.38511	0.240641	intron_variant	TRPC4AP	protein_coding
NS1	rs67550472	20	33647587	T	TGAA	482	4.13156e-06	6.44586	1.39986	0.236948	intron_variant	TRPC4AP	protein_coding
NS1	rs12480442	20	33648388	G	C	482	4.68837e-06	6.35999	1.38917	0.239846	intron_variant	TRPC4AP	protein_coding
NS1	rs6087667	20	33651887	G	A	482	4.51806e-06	6.35425	1.38557	0.240684	intron_variant	TRPC4AP	protein_coding
NS1	rs6088694	20	33652371	A	G	482	4.49489e-06	6.35569	1.38556	0.240634	intron_variant	TRPC4AP	protein_coding
NS1	rs6120819	20	33653038	C	T	482	4.88393e-06	6.33493	1.38629	0.240975	intron_variant	TRPC4AP	protein_coding
NS1	rs144127997	20	33659697	C	CCCA	482	4.46066e-06	6.35807	1.3856	0.24063	intron_variant	TRPC4AP	protein_coding
NS1	rs6088700	20	33660752	C	T	482	4.46066e-06	6.35807	1.3856	0.24063	intron_variant	TRPC4AP	protein_coding
NS1	rs6120821	20	33660761	C	T	482	4.45157e-06	6.35953	1.38579	0.240687	intron_variant	TRPC4AP	protein_coding
NS1	rs6120825	20	33671141	C	A	482	4.67246e-06	6.3778	1.39284	0.246128	intron_variant	TRPC4AP	protein_coding
NS1	rs6120826	20	33671831	A	G	482	4.45902e-06	6.35838	1.38564	0.240634	intron_variant	TRPC4AP	protein_coding
NS1	rs6119569	20	33672371	A	G	482	1.83862e-06	7.07265	1.48261	0.222921	intron_variant	TRPC4AP	protein_coding
NS1	rs6120828	20	33674460	C	T	482	4.42833e-06	6.36139	1.38587	0.240586	intron_variant	TRPC4AP	protein_coding
NS1	rs6088703	20	33676049	A	T	482	3.80875e-06	6.40619	1.38616	0.240608	intron_variant	TRPC4AP	protein_coding
RD	rs6124120	20	37819734	G	C	587	9.82126e-06	6.03408	1.36484	0.132143	downstream_gene_variant	DHX35	protein_coding
RD	rs6129211	20	37822336	T	G	587	9.66281e-06	6.04085	1.36529	0.132113	downstream_gene_variant	DHX35	protein_coding
RD	rs6129216	20	37824416	A	C	587	9.17284e-06	6.05666	1.3654	0.132011	downstream_gene_variant	DHX35	protein_coding
RD1	rs138186606	20	54285063	T	C	587	2.80347e-06	-9.64099	2.05797	0.104906	downstream_gene_variant	RP5-1010E17.1	lincRNA
RD1	rs80013406	20	54297571	C	T	587	7.3278e-06	-6.5922	1.47018	0.208399	downstream_gene_variant	RP5-1010E17.1	lincRNA
HA	rs6092218	20	54499254	A	G	528	7.02643e-06	5.3902	1.19972	0.26958	downstream_gene_variant	CBLN4	protein_coding
HA4	rs11700005	20	54513602	T	C	528	6.63902e-06	7.19823	1.59785	0.269418	downstream_gene_variant	CBLN4	protein_coding
HA4	rs113372666	20	54513979	A	C	528	5.58166e-07	8.01316	1.60098	0.275879	downstream_gene_variant	CBLN4	protein_coding
HA	rs113372666	20	54513979	A	C	528	2.59288e-06	5.57564	1.18613	0.275879	downstream_gene_variant	CBLN4	protein_coding
HA4	rs112276854	20	54513994	A	G	528	5.58143e-07	8.01319	1.60098	0.27588	downstream_gene_variant	CBLN4	protein_coding
HA	rs112276854	20	54513994	A	G	528	2.59235e-06	5.5757	1.18614	0.27588	downstream_gene_variant	CBLN4	protein_coding
HA4	rs74506832	20	54517152	G	C	528	5.70698e-07	8.00676	1.60107	0.275922	downstream_gene_variant	CBLN4	protein_coding
HA	rs74506832	20	54517152	G	C	528	2.6078e-06	5.57441	1.18617	0.275922	downstream_gene_variant	CBLN4	protein_coding
HA4	rs11696941	20	54521045	A	G	528	5.14635e-06	7.26761	1.59422	0.278761	downstream_gene_variant	CBLN4	protein_coding
HA4	rs79486395	20	54523209	C	T	528	1.66824e-06	7.56761	1.57989	0.281483	downstream_gene_variant	CBLN4	protein_coding
HA4	rs374057713	20	54525842	ATGAGGGTTAAG	A	528	7.73766e-06	7.12664	1.5935	0.280755	downstream_gene_variant	CBLN4	protein_coding
HA4	rs11697929	20	54526021	C	T	528	6.20825e-06	7.19093	1.59121	0.279617	downstream_gene_variant	CBLN4	protein_coding
HA4	rs11700331	20	54526384	G	A	528	5.18187e-06	7.23315	1.58716	0.280827	downstream_gene_variant	CBLN4	protein_coding
HA4	rs73275580	20	54526736	C	A	528	4.88223e-06	7.26374	1.58952	0.280149	downstream_gene_variant	CBLN4	protein_coding
HA4	rs7268521	20	54526789	G	T	528	4.8966e-06	7.26284	1.58953	0.280148	downstream_gene_variant	CBLN4	protein_coding
HA4	rs16979159	20	54528147	C	T	528	2.35025e-06	7.45912	1.58009	0.282201	downstream_gene_variant	CBLN4	protein_coding
HA4	rs79534507	20	54530037	CT	C	528	2.2221e-06	7.48233	1.58119	0.282071	downstream_gene_variant	CBLN4	protein_coding
HA4	rs16979168	20	54532062	G	A	528	4.6503e-06	7.31408	1.59697	0.278673	downstream_gene_variant	CBLN4	protein_coding
HA4	rs79230758	20	54534830	A	G	528	2.24492e-06	7.53227	1.59244	0.28143	downstream_gene_variant	CBLN4	protein_coding
NS4	rs73150362	20	60285781	T	C	482	5.66731e-06	-11.478	2.52906	0.0524305	intron_variant	CDH4	protein_coding
NS4	rs2427598	20	62683803	A	G	482	1.4008e-06	7.56832	1.5686	0.152969	upstream_gene_variant	SOX18	protein_coding
NS4	rs816946	20	62683883	C	G	482	1.44096e-06	7.55915	1.56853	0.153081	upstream_gene_variant	SOX18	protein_coding
NS4	rs73141408	20	62684821	C	G	482	8.98191e-07	7.78946	1.58557	0.147741	upstream_gene_variant	TCEA2	protein_coding
NS4	rs816948	20	62684880	A	G	482	1.71005e-06	7.4995	1.5673	0.153332	upstream_gene_variant	TCEA2	protein_coding
NS4	rs816950	20	62687017	A	G	482	1.25592e-06	7.38362	1.52346	0.157484	upstream_gene_variant	TCEA2	protein_coding
HA4	rs377628514	21	15649610	T	A	528	1.62623e-06	-9.61742	2.00569	0.143939	downstream_gene_variant	RBM11	protein_coding
HA4	rs376138016	21	15649612	CTGAGTAATTTCAGTAAATCTGAGTAA	C	528	5.81739e-07	-10.3578	2.07272	0.135489	downstream_gene_variant	RBM11	protein_coding
HA4	rs78467653	21	15649787	A	T	528	7.95679e-07	-9.99466	2.02468	0.141737	downstream_gene_variant	RBM11	protein_coding
HA4	rs2276212	21	15652160	C	T	528	1.62623e-06	-9.61742	2.00569	0.143939	downstream_gene_variant	RBM11	protein_coding
HA4	rs35116306	21	15652703	G	A	528	1.56356e-06	-9.63499	2.00606	0.143973	downstream_gene_variant	RBM11	protein_coding
HA4	rs62227531	21	15655030	T	C	528	1.22653e-06	-9.73889	2.00748	0.144289	downstream_gene_variant	RBM11	protein_coding
HA4	rs13048041	21	15655095	C	A	528	1.2026e-06	-9.74633	2.0074	0.144217	downstream_gene_variant	RBM11	protein_coding
HA4	rs13049641	21	15655157	A	G	528	1.18477e-06	-9.75234	2.00741	0.14423	downstream_gene_variant	RBM11	protein_coding
HA4	rs77072075	21	15656433	T	A	528	9.28306e-07	-9.84466	2.00655	0.144488	downstream_gene_variant	RBM11	protein_coding
HA3	rs56114113	21	21493313	C	T	528	8.04325e-06	8.75239	1.96065	0.380679	downstream_gene_variant	AP001171.1	lincRNA
NS3	rs2832657	21	31588676	G	T	482	4.59602e-06	4.52152	0.986709	0.567005	upstream_gene_variant	CLDN8	protein_coding
NS3	rs8128384	21	31603812	C	T	482	9.52805e-06	4.34982	0.98243	0.5718	upstream_gene_variant	CLDN8	protein_coding
NS3	rs8127551	21	31603813	A	G	482	9.52805e-06	4.34982	0.98243	0.5718	upstream_gene_variant	CLDN8	protein_coding
NS3	rs2832671	21	31610902	C	T	482	9.30824e-06	4.34186	0.979518	0.54672	upstream_gene_variant	CLDN8	protein_coding
NS3	rs2832691	21	31615585	T	C	482	9.40701e-06	4.33868	0.979303	0.546596	upstream_gene_variant	CLDN8	protein_coding
NS3	rs76005568	21	31618352	C	CACAA	482	9.41453e-06	4.33747	0.979068	0.546698	upstream_gene_variant	CLDN8	protein_coding
NS3	rs7281112	21	31619072	A	G	482	9.42187e-06	4.33725	0.979055	0.546697	upstream_gene_variant	CLDN8	protein_coding
NS3	rs2832705	21	31622184	T	C	482	9.51743e-06	4.33451	0.978918	0.546677	downstream_gene_variant	KRTAP24-1	protein_coding
NS3	rs13046556	21	31623878	G	A	482	9.47447e-06	4.33558	0.978945	0.546667	downstream_gene_variant	KRTAP24-1	protein_coding
NS3	rs12627158	21	31624319	A	T	482	9.50147e-06	4.33486	0.978918	0.546676	downstream_gene_variant	KRTAP24-1	protein_coding
NS3	rs2832712	21	31624751	T	G	482	9.51112e-06	4.33461	0.978909	0.546679	downstream_gene_variant	KRTAP24-1	protein_coding
NS3	rs2832713	21	31624775	T	A	482	9.71403e-06	4.33021	0.978924	0.546561	downstream_gene_variant	KRTAP24-1	protein_coding
NS3	rs2832714	21	31624792	G	A	482	9.71403e-06	4.33021	0.978924	0.546561	downstream_gene_variant	KRTAP24-1	protein_coding
NS3	rs374525056	21	31625060	A	ATATATC	482	9.5335e-06	4.41314	0.996759	0.575712	downstream_gene_variant	KRTAP24-1	protein_coding
NS3	rs8130811	21	31625567	G	A	482	9.5348e-06	4.33452	0.979008	0.546652	downstream_gene_variant	KRTAP24-1	protein_coding
NS3	rs4817321	21	31625579	C	T	482	9.53123e-06	4.33452	0.978989	0.546657	downstream_gene_variant	KRTAP24-1	protein_coding
NS3	rs4817323	21	31625632	A	G	482	9.41e-06	4.33807	0.97918	0.546219	downstream_gene_variant	KRTAP24-1	protein_coding
NS3	rs4817325	21	31626024	G	A	482	9.56528e-06	4.33379	0.978996	0.546635	downstream_gene_variant	KRTAP24-1	protein_coding
NS3	rs6516952	21	31626337	A	T	482	9.51258e-06	4.33457	0.978907	0.546685	downstream_gene_variant	KRTAP24-1	protein_coding
NS3	rs6516953	21	31626397	T	C	482	9.51258e-06	4.33457	0.978907	0.546685	downstream_gene_variant	KRTAP24-1	protein_coding
NS3	rs13051458	21	31626750	A	C	482	9.69952e-06	4.33056	0.978931	0.546583	downstream_gene_variant	KRTAP24-1	protein_coding
NS3	rs11701329	21	31626762	G	A	482	9.59721e-06	4.33375	0.979146	0.546485	downstream_gene_variant	KRTAP24-1	protein_coding
NS3	rs2832715	21	31626912	A	G	482	9.51496e-06	4.33451	0.978906	0.54668	downstream_gene_variant	KRTAP24-1	protein_coding
NS3	rs4816354	21	31626988	T	G	482	9.39727e-06	4.33803	0.979107	0.546596	downstream_gene_variant	KRTAP24-1	protein_coding
NS3	rs2832716	21	31626997	C	T	482	9.39727e-06	4.33803	0.979107	0.546596	downstream_gene_variant	KRTAP24-1	protein_coding
NS3	rs2832717	21	31627177	T	C	482	9.47853e-06	4.33562	0.978974	0.546658	downstream_gene_variant	KRTAP24-1	protein_coding
NS3	rs2832718	21	31627274	G	A	482	9.51765e-06	4.33455	0.978928	0.546673	downstream_gene_variant	KRTAP24-1	protein_coding
NS3	rs2832719	21	31627334	C	A	482	9.49672e-06	4.33639	0.97924	0.54656	downstream_gene_variant	KRTAP24-1	protein_coding
NS3	rs2832720	21	31627395	T	C	482	9.49672e-06	4.33639	0.97924	0.54656	downstream_gene_variant	KRTAP24-1	protein_coding
NS3	rs2832722	21	31627560	C	T	482	9.71595e-06	4.33693	0.980452	0.546187	downstream_gene_variant	KRTAP24-1	protein_coding
NS3	rs9636828	21	31627563	C	T	482	9.71595e-06	4.33693	0.980452	0.546187	downstream_gene_variant	KRTAP24-1	protein_coding
NS3	rs2832723	21	31627600	T	C	482	9.71117e-06	4.33692	0.980426	0.546196	downstream_gene_variant	KRTAP24-1	protein_coding
NS3	rs2040171	21	31628135	G	A	482	9.51012e-06	4.33461	0.978905	0.546678	downstream_gene_variant	KRTAP24-1	protein_coding
NS3	rs2832724	21	31628573	T	C	482	9.71087e-06	4.61019	1.0422	0.644804	downstream_gene_variant	KRTAP24-1	protein_coding
NS3	rs2832726	21	31630134	A	G	482	9.51496e-06	4.33451	0.978906	0.54668	downstream_gene_variant	KRTAP24-1	protein_coding
NS3	rs57827547	21	31643383	A	AC	482	8.47017e-06	4.36396	0.980017	0.543436	downstream_gene_variant	KRTAP24-1	protein_coding
NS3	rs2832756	21	31658369	G	C	482	7.48782e-06	4.37146	0.975918	0.54469	upstream_gene_variant	KRTAP24-1	protein_coding
NS3	rs1034127	21	31658703	G	A	482	5.98049e-06	4.4185	0.976015	0.543134	downstream_gene_variant	KRTAP25-1	protein_coding
RD3	rs376132716	21	40956013	T	C	587	7.10207e-06	18.2853	4.07189	0.0507198	intron_variant	B3GALT5	protein_coding
HA4	rs112101733	21	40985664	G	A	528	6.74037e-06	13.5756	3.01565	0.0674896	intron_variant	B3GALT5	protein_coding
RD	rs550846074	21	46398471	G	T	587	3.93599e-06	-24.432	5.29434	0.0134097	downstream_gene_variant	FAM207A	protein_coding
RD1	rs550846074	21	46398471	G	T	587	8.75032e-06	-29.8737	6.71929	0.0134097	downstream_gene_variant	FAM207A	protein_coding
RD1	rs17803975	22	33896362	T	C	587	4.38017e-06	-11.752	2.55896	0.0603015	intron_variant	LARGE	protein_coding
NS3	rs3041589	22	37776376	TCA	T	482	6.98092e-06	5.09792	1.13432	0.73767	intron_variant	ELFN2	protein_coding
NS3	rs8141881	22	37777031	G	A	482	8.43868e-06	5.05854	1.1358	0.735231	intron_variant	ELFN2	protein_coding
NS3	rs7289227	22	37778095	C	T	482	6.38165e-06	5.11015	1.13223	0.73726	intron_variant	ELFN2	protein_coding
NS3	rs738558	22	37781369	G	A	482	7.72777e-06	5.14732	1.15086	0.74558	intron_variant	ELFN2	protein_coding
NS1	rs86625	22	43604773	A	G	482	6.81613e-06	9.29616	2.06611	0.100656	intron_variant	SCUBE1	protein_coding
NS1	rs138988	22	43607040	A	G	482	9.70271e-06	9.3584	2.11552	0.0986203	synonymous_variant	SCUBE1	protein_coding
P	rs9614417	22	43980616	C	A	587	9.28103e-06	-6.42536	1.44935	0.252129	intron_variant	EFCAB6	protein_coding
P	rs28485380	22	43983226	C	T	587	6.84613e-06	-6.52404	1.4503	0.251907	intron_variant	EFCAB6	protein_coding
NS4	rs2858647	22	49659429	A	T	482	5.0512e-06	-7.69973	1.68756	0.249873	downstream_gene_variant	C22orf34	nonsense_mediated_decay
NS	rs11715624	3	2870874	A	G	482	3.53711e-06	10.225	2.20515	0.0313776	intron_variant	CNTN4	protein_coding
NS	rs72995372	3	2873509	T	C	482	3.3912e-07	10.9775	2.15232	0.0329035	intron_variant	CNTN4	protein_coding
NS	rs67916312	3	4107929	A	G	482	7.87595e-06	11.8872	2.6602	0.0246795	intron_variant	SUMF1	protein_coding
NS2	rs199594795	3	4554627	A	T	482	9.83956e-06	9.86572	2.23173	0.0938537	intron_variant	ITPR1	protein_coding
HA4	rs908072	3	5041215	T	C	528	6.76878e-06	8.43793	1.87475	0.183712	downstream_gene_variant	BHLHE40	protein_coding
HA4	rs1877811	3	5041860	G	A	528	6.25494e-06	-8.52855	1.88786	0.816668	downstream_gene_variant	BHLHE40	protein_coding
HA4	rs1980114	3	5042810	G	A	528	7.43349e-06	-8.45847	1.88768	0.81674	downstream_gene_variant	BHLHE40	protein_coding
NS3	rs114891363	3	7520159	G	A	482	5.92383e-06	-22.1772	4.89662	0.0137531	intron_variant	GRM7	protein_coding
RD4	rs58468976	3	8352257	A	G	587	3.37969e-06	-20.9917	4.51796	0.0257283	upstream_gene_variant	LMCD1	protein_coding
RD1	rs355089	3	8646437	A	T	587	4.95193e-06	-6.90442	1.51187	0.806916	downstream_gene_variant	SSUH2	protein_coding
RD1	rs355097	3	8647709	C	T	587	2.32009e-06	-8.40183	1.77879	0.856767	downstream_gene_variant	SSUH2	protein_coding
HA1	rs17802391	3	9380938	G	A	528	5.11722e-06	16.4396	3.60524	0.0340227	upstream_gene_variant	THUMPD3	protein_coding
HA1	rs199760866	3	9426519	TA	T	528	7.05535e-06	16.2115	3.60895	0.0337064	3_prime_UTR_variant	THUMPD3	protein_coding
RD4	rs144185216	3	10261329	A	G	587	8.8407e-06	23.5043	5.2893	0.023471	intron_variant	IRAK2	protein_coding
HA3	rs17010739	3	22122803	A	G	528	7.37445e-07	11.311	2.28448	0.156497	intron_variant,non_coding_transcript_variant	ZNF385D	processed_transcript
HA3	rs149658141	3	22125378	T	A	528	2.59062e-06	11.0552	2.35174	0.149918	intron_variant,non_coding_transcript_variant	ZNF385D	processed_transcript
HA3	rs4513470	3	22125670	T	C	528	8.9836e-07	11.2192	2.28372	0.155895	intron_variant,non_coding_transcript_variant	ZNF385D	processed_transcript
HA3	rs4518150	3	22125680	C	A	528	1.7042e-06	10.9259	2.28304	0.156406	intron_variant,non_coding_transcript_variant	ZNF385D	processed_transcript
HA3	rs13094922	3	22126988	A	G	528	7.6984e-06	10.5375	2.35558	0.149776	intron_variant,non_coding_transcript_variant	ZNF385D	processed_transcript
HA3	rs111372090	3	22127054	A	T	528	7.99101e-06	10.5042	2.35234	0.149905	intron_variant,non_coding_transcript_variant	ZNF385D	processed_transcript
HA3	rs13099215	3	22127297	G	A	528	1.87063e-06	10.8674	2.27975	0.156591	intron_variant,non_coding_transcript_variant	ZNF385D	processed_transcript
HA3	rs13099801	3	22127633	C	A	528	1.85671e-06	10.8703	2.27964	0.15658	intron_variant,non_coding_transcript_variant	ZNF385D	processed_transcript
HA3	rs397728404	3	22128720	CT	C	528	4.11882e-06	9.95677	2.16203	0.185696	intron_variant,non_coding_transcript_variant	ZNF385D	processed_transcript
HA3	rs13069223	3	22129501	C	G	528	9.59384e-07	11.154	2.27641	0.155853	intron_variant,non_coding_transcript_variant	ZNF385D	processed_transcript
HA3	rs7634324	3	22132029	T	C	528	1.1035e-06	11.1101	2.28029	0.155588	intron_variant,non_coding_transcript_variant	ZNF385D	processed_transcript
HA3	rs7645726	3	22132036	G	A	528	1.10354e-06	11.1101	2.28029	0.155589	intron_variant,non_coding_transcript_variant	ZNF385D	processed_transcript
HA3	rs1824970	3	22134205	A	T	528	9.42946e-07	11.1421	2.27242	0.156241	intron_variant,non_coding_transcript_variant	ZNF385D	processed_transcript
HA3	rs35875436	3	22135145	T	C	528	9.50192e-07	11.1328	2.27123	0.156578	intron_variant,non_coding_transcript_variant	ZNF385D	processed_transcript
HA3	rs67530221	3	22136293	C	T	528	9.7973e-07	11.1206	2.27153	0.156469	intron_variant,non_coding_transcript_variant	ZNF385D	processed_transcript
HA3	rs34796515	3	22138738	C	T	528	1.80774e-06	10.881	2.27931	0.160019	intron_variant,non_coding_transcript_variant	ZNF385D	processed_transcript
HA3	rs13071921	3	22138837	C	T	528	1.81183e-06	10.88	2.27932	0.160027	intron_variant,non_coding_transcript_variant	ZNF385D	processed_transcript
HA3	rs36079445	3	22143837	G	C	528	2.89268e-06	10.8048	2.30956	0.157469	intron_variant,non_coding_transcript_variant	ZNF385D	processed_transcript
NS2	rs9813273	3	29583750	C	A	482	4.42896e-06	-10.9258	2.38027	0.0804378	intron_variant	RBMS3	protein_coding
NS2	rs6792997	3	29586445	C	T	482	4.60573e-06	-10.9083	2.38069	0.0805539	intron_variant	RBMS3	protein_coding
NS2	rs13322757	3	29672755	G	A	482	4.1317e-06	-15.5277	3.37217	0.0411452	intron_variant	RBMS3	protein_coding
NS2	rs13315866	3	29672951	A	G	482	5.12299e-06	-15.3462	3.36563	0.0414564	intron_variant	RBMS3	protein_coding
NS2	rs13315821	3	29672984	A	C	482	5.12864e-06	-15.3474	3.36607	0.0414512	intron_variant	RBMS3	protein_coding
NS2	rs13316525	3	29673067	T	C	482	5.12299e-06	-15.3462	3.36563	0.0414564	intron_variant	RBMS3	protein_coding
NS2	rs12491273	3	29673504	C	T	482	5.2583e-06	-15.3144	3.3627	0.0415073	intron_variant	RBMS3	protein_coding
RD3	rs7626549	3	29846992	A	G	587	7.21818e-06	-6.62913	1.47736	0.585222	intron_variant	RBMS3	protein_coding
RD3	rs9812504	3	29847243	A	T	587	3.45642e-06	-6.85744	1.47737	0.586882	intron_variant	RBMS3	protein_coding
RD3	rs4396848	3	29848020	G	C	587	7.62326e-06	-6.55292	1.46418	0.522058	intron_variant	RBMS3	protein_coding
RD3	rs7629831	3	29848340	G	C	587	4.98786e-06	-6.71459	1.47079	0.526318	intron_variant	RBMS3	protein_coding
RD3	rs4402896	3	29848896	T	C	587	2.55995e-06	-6.89207	1.46537	0.541601	intron_variant	RBMS3	protein_coding
RD3	rs4444669	3	29852318	C	T	587	2.55818e-06	-6.89237	1.46539	0.541658	intron_variant	RBMS3	protein_coding
RD3	rs4680850	3	29852853	A	G	587	2.61007e-06	-6.88916	1.46598	0.541646	intron_variant	RBMS3	protein_coding
RD3	rs11712046	3	29854615	T	A	587	2.54583e-06	-6.8948	1.4656	0.541514	intron_variant	RBMS3	protein_coding
RD3	rs6549957	3	29856431	T	A	587	8.17696e-06	-6.52674	1.46323	0.521446	intron_variant	RBMS3	protein_coding
RD3	rs2371817	3	29859755	A	C	587	1.5713e-06	-7.01094	1.46002	0.535359	intron_variant	RBMS3	protein_coding
RD3	rs6803325	3	29862333	G	A	587	1.932e-06	-6.96413	1.46293	0.540046	intron_variant	RBMS3	protein_coding
RD3	rs7612600	3	29865569	T	A	587	2.54749e-06	-6.87628	1.4617	0.540951	intron_variant	RBMS3	protein_coding
RD3	rs9854636	3	29867752	C	A	587	1.90552e-06	-6.96846	1.46298	0.54018	intron_variant	RBMS3	protein_coding
RD3	rs9837143	3	29867910	C	T	587	1.93435e-06	-6.96376	1.46293	0.540034	intron_variant	RBMS3	protein_coding
RD3	rs9847502	3	29871605	C	A	587	2.44227e-06	-6.92216	1.46877	0.540987	intron_variant	RBMS3	protein_coding
RD3	rs4680855	3	29871743	A	G	587	5.06664e-06	-6.6998	1.46861	0.537138	intron_variant	RBMS3	protein_coding
RD3	rs4680856	3	29871819	C	T	587	2.66229e-06	-6.89905	1.46936	0.541138	intron_variant	RBMS3	protein_coding
RD3	rs4680857	3	29871993	T	C	587	5.20586e-06	-6.70244	1.47102	0.537716	intron_variant	RBMS3	protein_coding
RD3	rs2371819	3	29873403	A	G	587	2.72721e-06	-6.89296	1.4696	0.541154	intron_variant	RBMS3	protein_coding
RD3	rs35960850	3	29873992	TAAG	T	587	2.45404e-06	-6.92551	1.46979	0.540951	intron_variant	RBMS3	protein_coding
RD3	rs7623709	3	29874213	G	A	587	2.70405e-06	-6.89603	1.46971	0.541391	intron_variant	RBMS3	protein_coding
RD3	rs12715163	3	29875598	G	C	587	1.32123e-06	-7.12898	1.47399	0.55609	intron_variant	RBMS3	protein_coding
RD3	rs4680858	3	29876999	C	T	587	2.42059e-06	-7.15862	1.51836	0.564579	intron_variant	RBMS3	protein_coding
HA1	rs1046787052	3	39700936	A	G	528	2.88636e-06	34.0965	7.28753	0.0130606	downstream_gene_variant	MOBP	protein_coding
RD1	rs559854416	3	53049374	C	G	587	3.86397e-06	-19.1941	4.15585	0.0230707	intron_variant	SFMBT1	protein_coding
HA2	rs970940078	3	62319408	T	TAA	528	1.71548e-06	-36.6311	7.65645	0.0115616	3_prime_UTR_variant	C3orf14	protein_coding
HA1	rs62253175	3	69901256	A	G	528	8.5455e-06	-12.8497	2.88689	0.0666648	intron_variant	MITF	protein_coding
RD1	rs7617382	3	71219794	A	G	587	5.67594e-06	-13.8144	3.04407	0.0386601	intron_variant	FOXP1	protein_coding
RD1	rs78685027	3	71223771	T	G	587	6.31824e-06	-13.6036	3.01269	0.0384446	intron_variant	FOXP1	protein_coding
RD1	rs4677593	3	71224587	C	T	587	6.5365e-06	-13.5527	3.00621	0.0383714	intron_variant	FOXP1	protein_coding
RD1	rs4677594	3	71224630	C	T	587	6.43734e-06	-13.1721	2.91968	0.0429353	intron_variant	FOXP1	protein_coding
RD1	rs147894199	3	71232396	A	G	587	4.46819e-06	-14.5942	3.18072	0.0335605	intron_variant	FOXP1	protein_coding
RD4	rs59260753	3	104883628	G	T	587	9.95183e-06	-16.5602	3.74815	0.0314779	upstream_gene_variant	ALCAM	protein_coding
HA1	rs966968689	3	111990749	C	T	528	2.75828e-06	33.0579	7.05154	0.0138589	intron_variant	SLC9C1	protein_coding
RD	rs13067346	3	124868722	C	T	587	8.83237e-06	5.09518	1.14654	0.241777	intron_variant	SLC12A8	protein_coding
RD1	rs569806249	3	129442203	T	C	587	3.33639e-06	8.22373	1.76895	0.324701	intron_variant	TMCC1	protein_coding
RD4	rs55904131	3	129781565	T	C	587	9.67077e-06	11.0813	2.50459	0.0968654	downstream_gene_variant	TRH	protein_coding
RD4	rs2718835	3	129789191	C	T	587	9.68831e-06	-10.7281	2.42496	0.892232	downstream_gene_variant	TRH	protein_coding
RD1	rs765281373	3	130237256	A	G	587	3.87993e-06	-24.0663	5.21173	0.0204762	downstream_gene_variant	COL6A5	protein_coding
HA4	rs143717689	3	138623450	G	A	528	7.45197e-06	33.3536	7.44441	0.0113684	downstream_gene_variant	FOXL2	protein_coding
NS4	rs800072	3	144347471	G	A	482	7.80181e-06	-5.19687	1.16247	0.396835	intergenic_variant	-	-
NS4	rs800076	3	144349217	C	G	482	7.78381e-06	-5.19724	1.16242	0.39683	intergenic_variant	-	-
HA4	rs202023739	3	163620452	AAT	A	528	8.45067e-06	-7.65204	1.71823	0.505682	upstream_gene_variant	AC092962.1	miRNA
RD4	rs34344928	3	179514027	ATTG	A	587	4.40092e-06	-6.0776	1.32367	0.513398	3_prime_UTR_variant	PEX5L	protein_coding
RD4	rs4855113	3	179524975	G	A	587	9.87884e-07	-6.41057	1.30987	0.518739	intron_variant	PEX5L	protein_coding
RD3	rs6790065	3	181464694	C	T	587	6.26179e-07	8.93909	1.79393	0.673816	downstream_gene_variant	SOX2	protein_coding
HA	rs77016184	3	182603106	G	A	528	5.8236e-06	-18.6875	4.12282	0.0189811	intron_variant	ATP11B	protein_coding
NS	rs760078427	3	184471356	A	AAGG	482	2.86993e-06	4.30962	0.920876	0.357766	upstream_gene_variant	MAGEF1	protein_coding
NS4	rs9866258	3	190339611	A	T	482	6.7306e-06	-6.84	1.51931	0.156083	intron_variant	IL1RAP	protein_coding
HA3	rs6794662	3	194867306	G	C	528	9.46886e-06	20.4724	4.6224	0.0346922	intron_variant	XXYLT1	protein_coding
HA3	rs58156780	3	194901983	G	GCTGTGTAT	528	8.88446e-06	17.7775	4.00153	0.0473816	intron_variant	XXYLT1	protein_coding
HA3	rs721007	3	194903658	C	A	528	9.42521e-06	17.6968	3.99481	0.0473362	intron_variant	XXYLT1	protein_coding
HA3	rs1961324	3	194903701	T	C	528	9.3695e-06	17.694	3.99301	0.0473561	intron_variant	XXYLT1	protein_coding
HA3	rs9825199	3	194904584	T	C	528	9.37321e-06	17.6933	3.99295	0.0473485	intron_variant	XXYLT1	protein_coding
HA3	rs9826142	3	194905205	A	C	528	9.28584e-06	17.6977	3.99212	0.0473731	intron_variant	XXYLT1	protein_coding
HA3	rs397877624	3	194905318	A	AC	528	9.37321e-06	17.6933	3.99295	0.0473485	intron_variant	XXYLT1	protein_coding
HA3	rs6810043	3	194906925	T	C	528	9.38539e-06	17.6923	3.99297	0.0473504	intron_variant	XXYLT1	protein_coding
RD	rs1038348816	4	1035719	C	G	587	8.28816e-06	17.1847	3.85514	0.0310486	downstream_gene_variant	FGFRL1	protein_coding
RD1	rs111847611	4	2811163	G	C	587	5.38803e-06	-22.5517	4.95741	0.0154165	intron_variant	SH3BP2	protein_coding
RD1	rs112814912	4	2818285	G	C	587	5.99291e-06	-22.409	4.95048	0.0155051	intron_variant	SH3BP2	protein_coding
RD1	rs113350751	4	2823858	G	C	587	5.87177e-06	-22.4398	4.95255	0.0155332	intron_variant	SH3BP2	protein_coding
RD	rs68015973	4	3582716	C	T	587	4.80975e-06	-4.68628	1.02479	0.45599	intron_variant	LINC00955	protein_coding
RD1	rs68015973	4	3582716	C	T	587	7.87306e-06	-5.8091	1.29998	0.45599	intron_variant	LINC00955	protein_coding
RD1	rs12508663	4	3583320	G	A	587	2.67298e-06	-5.96292	1.2702	0.478055	intron_variant	LINC00955	protein_coding
RD	rs12508663	4	3583320	G	A	587	3.44121e-06	-4.65414	1.00249	0.478055	intron_variant	LINC00955	protein_coding
NS4	rs28637192	4	7958217	T	G	482	6.11027e-06	-9.61979	2.12708	0.0713517	downstream_gene_variant	ABLIM2	protein_coding
NS1	rs115009543	4	14417160	C	A	482	2.41952e-06	14.0852	2.98745	0.0454015	downstream_gene_variant	RP11-669M16.1	lincRNA
HA1	rs543237970	4	14810907	A	AGGGAAGGTAG	528	3.67618e-07	32.0292	6.29876	0.0215294	upstream_gene_variant	CPEB2	protein_coding
HA2	rs397725689	4	24254887	TC	T	528	2.97027e-06	-6.60929	1.4144	0.346767	downstream_gene_variant	AC092846.1	miRNA
HA2	rs1912539	4	24255577	G	A	528	2.72409e-06	-6.62773	1.41298	0.346591	downstream_gene_variant	AC092846.1	miRNA
HA2	rs1995919	4	24259055	A	G	528	3.30498e-06	-6.59306	1.41759	0.354085	downstream_gene_variant	AC092846.1	miRNA
HA2	rs6854752	4	24261042	T	C	528	3.29923e-06	-6.59386	1.41765	0.354096	downstream_gene_variant	AC092846.1	miRNA
HA2	rs1473595	4	24261249	T	C	528	2.64379e-06	-6.64544	1.41491	0.346359	downstream_gene_variant	AC092846.1	miRNA
HA2	rs938068	4	24261567	A	G	528	2.79259e-06	-6.62774	1.41452	0.34684	downstream_gene_variant	AC092846.1	miRNA
HA2	rs17581877	4	24264901	C	T	528	1.78573e-06	-6.72601	1.40821	0.349238	downstream_gene_variant	AC092846.1	miRNA
HA2	rs56357550	4	24267282	C	T	528	1.78029e-06	-6.77179	1.41762	0.34446	downstream_gene_variant	AC092846.1	miRNA
HA2	rs13108912	4	24267890	G	A	528	1.84581e-06	-6.76916	1.41923	0.351104	regulatory_region_variant	-	promoter_flanking_region
HA	rs13108912	4	24267890	G	A	528	8.29193e-06	-4.91265	1.10211	0.351104	regulatory_region_variant	-	promoter_flanking_region
HA	rs10517043	4	24268623	A	G	528	8.66596e-06	-4.91307	1.10455	0.338822	regulatory_region_variant	-	promoter_flanking_region
HA2	rs10517043	4	24268623	A	G	528	9.25723e-06	-6.32389	1.42628	0.338822	regulatory_region_variant	-	promoter_flanking_region
HA	rs7674889	4	24270402	T	A	528	8.46468e-06	-4.91719	1.10422	0.338928	downstream_gene_variant	AC092846.1	miRNA
HA2	rs7674889	4	24270402	T	A	528	9.09758e-06	-6.32744	1.42588	0.338928	downstream_gene_variant	AC092846.1	miRNA
HA	rs6853338	4	24273408	T	G	528	7.78409e-06	-4.95186	1.10754	0.339707	downstream_gene_variant	AC092846.1	miRNA
HA2	rs6853338	4	24273408	T	G	528	8.39422e-06	-6.37123	1.43017	0.339707	downstream_gene_variant	AC092846.1	miRNA
NS	rs146088898	4	25349075	T	C	482	3.55271e-06	18.7343	4.04108	0.010055	intron_variant	ZCCHC4	protein_coding
NS3	rs137890058	4	32767508	A	C	482	2.0744e-06	-19.1077	4.02603	0.0204139	downstream_gene_variant	RP11-141P6.1	processed_pseudogene
RD3	rs10050210	4	63329165	T	C	587	9.93496e-06	12.9371	2.92789	0.0809591	upstream_gene_variant	AC110810.1	miRNA
RD3	rs147989498	4	63329813	CT	C	587	9.66261e-07	14.1675	2.89228	0.0791354	upstream_gene_variant	AC110810.1	miRNA
RD3	rs6837754	4	63340739	T	A	587	1.04236e-06	14.1019	2.88768	0.0817138	upstream_gene_variant	AC110810.1	miRNA
RD3	rs72642811	4	63341934	T	G	587	3.65373e-07	15.0038	2.94992	0.0748995	upstream_gene_variant	AC110810.1	miRNA
NS	rs565624722	4	74651730	C	T	482	6.62006e-06	19.142	4.24854	0.0108745	downstream_gene_variant	IL8	protein_coding
HA4	rs59291856	4	76970801	C	T	528	2.65846e-06	6.5441	1.39367	0.540349	intron_variant	ART3	protein_coding
HA4	rs72613137	4	84897829	T	C	528	5.71778e-06	14.8119	3.26501	0.051697	intron_variant,non_coding_transcript_variant	RP11-8L2.1	lincRNA
HA3	rs397715714	4	110837903	GT	G	528	6.63168e-06	7.48853	1.66221	0.445464	intron_variant	EGF	protein_coding
HA3	rs2298979	4	110838126	A	G	528	6.39193e-06	7.50522	1.66302	0.445224	intron_variant	EGF	protein_coding
HA3	rs2237040	4	110838862	T	C	528	4.32069e-06	7.64037	1.66264	0.445494	intron_variant	EGF	protein_coding
HA3	rs2881559	4	110840946	G	A	528	5.53163e-06	7.54711	1.66106	0.444978	intron_variant	EGF	protein_coding
HA3	rs12506489	4	110843148	G	T	528	9.25746e-06	7.40882	1.67098	0.442704	intron_variant	EGF	protein_coding
HA3	rs12510173	4	110843260	G	A	528	5.69854e-06	7.53057	1.65971	0.445714	intron_variant	EGF	protein_coding
HA3	rs12503113	4	110845707	C	T	528	4.55473e-06	7.60592	1.65912	0.445302	intron_variant	EGF	protein_coding
HA3	rs12506702	4	110845763	G	A	528	5.16677e-06	7.55923	1.65849	0.445877	intron_variant	EGF	protein_coding
HA3	rs10025078	4	110848652	G	A	528	8.11533e-06	7.45565	1.67088	0.440167	intron_variant	EGF	protein_coding
HA3	rs10025276	4	110848794	G	A	528	3.81124e-06	7.64627	1.65453	0.445492	intron_variant	EGF	protein_coding
HA3	rs882405	4	110851136	A	G	528	3.89753e-06	7.6399	1.65481	0.445478	intron_variant	EGF	protein_coding
HA3	rs3796948	4	110854431	A	G	528	4.22237e-06	7.6096	1.65422	0.445296	intron_variant	EGF	protein_coding
HA3	rs2347137	4	110855555	G	T	528	4.40139e-06	7.59768	1.65474	0.445263	intron_variant	EGF	protein_coding
HA3	rs12649348	4	110857783	G	T	528	4.83878e-06	7.56732	1.65527	0.445132	intron_variant	EGF	protein_coding
HA3	rs10017564	4	110858474	G	C	528	8.48199e-06	7.38425	1.6584	0.443182	intron_variant	EGF	protein_coding
HA3	rs11568904	4	110865465	G	A	528	9.88692e-06	7.41008	1.67663	0.434291	intron_variant	EGF	protein_coding
HA3	rs6533482	4	110866717	A	G	528	5.70482e-06	7.51135	1.65556	0.445069	intron_variant	EGF	protein_coding
HA3	rs2282784	4	110869246	A	G	528	5.92568e-06	7.49133	1.65407	0.44498	intron_variant	EGF	protein_coding
HA3	rs3796944	4	110873926	C	T	528	5.71274e-06	7.49976	1.65311	0.445077	intron_variant	EGF	protein_coding
HA3	rs2298983	4	110874373	C	T	528	7.02036e-06	7.44993	1.65809	0.446665	intron_variant	EGF	protein_coding
RD3	rs2298991	4	110892012	G	T	587	5.6127e-06	-6.82214	1.50252	0.439158	intron_variant	EGF	protein_coding
RD3	rs2298992	4	110892163	C	T	587	5.8523e-06	-6.80221	1.50104	0.438563	intron_variant	EGF	protein_coding
RD3	rs2298993	4	110895113	A	G	587	8.33485e-06	-6.72079	1.50812	0.43296	intron_variant	EGF	protein_coding
NS1	rs17445320	4	131923628	C	T	482	5.03109e-06	-10.3525	2.26855	0.0736255	upstream_gene_variant	RP11-488I4.2	processed_pseudogene
RD	rs1376090	4	139496021	T	C	587	2.87452e-06	5.84425	1.24888	0.161357	downstream_gene_variant	RP11-173E2.1	processed_pseudogene
RD	rs72933659	4	139536937	G	A	587	3.82635e-06	5.5695	1.20536	0.175849	upstream_gene_variant	RP11-310A13.2	processed_pseudogene
HA	rs142937917	4	152977736	T	C	528	2.87027e-06	19.9604	4.26515	0.0171695	downstream_gene_variant	RP11-73G16.2	lincRNA
HA	rs116008378	4	153021228	A	G	528	3.67452e-06	17.7429	3.83299	0.0252367	regulatory_region_variant	-	promoter
NS2	rs195895	4	163525467	T	C	482	8.9638e-06	5.89675	1.32787	0.356133	upstream_gene_variant	AC005150.1	lincRNA
NS2	rs169026	4	163527720	C	T	482	9.1827e-06	5.88769	1.32738	0.356133	upstream_gene_variant	AC005150.1	lincRNA
NS2	rs171898	4	163527823	C	T	482	9.08877e-06	5.89573	1.32853	0.355878	upstream_gene_variant	AC005150.1	lincRNA
NS2	rs60287834	4	163528701	C	T	482	8.25413e-06	6.04512	1.35587	0.335149	upstream_gene_variant	AC005150.1	lincRNA
NS2	rs195892	4	163532000	T	C	482	6.19931e-06	6.03052	1.33434	0.355149	upstream_gene_variant	AC005150.1	lincRNA
NS2	rs195890	4	163534283	A	G	482	6.58359e-06	6.39057	1.41801	0.314788	upstream_gene_variant	AC005150.1	lincRNA
NS2	rs189873	4	163534494	G	A	482	6.48689e-06	6.40099	1.41933	0.314845	upstream_gene_variant	AC005150.1	lincRNA
HA1	rs72985392	4	172845033	C	A	528	7.52507e-06	8.05006	1.79758	0.165004	intron_variant	GALNTL6	protein_coding
HA1	rs34630429	4	172847156	A	ATAT	528	8.01941e-06	8.02981	1.79852	0.162841	intron_variant	GALNTL6	protein_coding
HA1	rs11931247	4	172849554	T	C	528	7.99961e-06	8.02697	1.79768	0.162861	intron_variant	GALNTL6	protein_coding
HA1	rs13111782	4	172850260	T	C	528	8.01869e-06	8.02576	1.79761	0.162861	intron_variant	GALNTL6	protein_coding
HA1	rs9998139	4	172851187	T	C	528	8.83908e-06	7.97672	1.79503	0.163058	intron_variant	GALNTL6	protein_coding
HA1	rs332980	4	172854169	C	T	528	2.51645e-06	-8.45257	1.79582	0.838895	intron_variant	GALNTL6	protein_coding
HA1	rs332982	4	172855006	T	C	528	8.94892e-06	-7.97113	1.79484	0.837098	intron_variant	GALNTL6	protein_coding
HA1	rs332983	4	172857022	C	T	528	9.07375e-06	-7.96499	1.79467	0.837121	intron_variant	GALNTL6	protein_coding
HA1	rs6553603	4	172870885	A	G	528	6.15146e-06	8.1952	1.81265	0.164153	intron_variant	GALNTL6	protein_coding
HA1	rs1385794	4	172876031	A	G	528	6.51218e-06	-8.1724	1.81245	0.833294	intron_variant	GALNTL6	protein_coding
HA1	rs10690799	4	172877160	TGG	T	528	5.13412e-06	9.34911	2.05059	0.13593	intron_variant	GALNTL6	protein_coding
HA1	rs76455697	4	172877162	G	T	528	5.13412e-06	9.34911	2.05059	0.13593	intron_variant	GALNTL6	protein_coding
HA1	rs7687978	4	172888073	A	G	528	2.51575e-06	8.69151	1.84657	0.160741	intron_variant	GALNTL6	protein_coding
HA	rs17360144	4	175423001	C	A	528	1.26517e-06	10.7373	2.2161	0.0615559	intron_variant	HPGD	protein_coding
NS2	rs919871882	4	181322180	G	A	482	4.98984e-06	-16.9957	3.72288	0.0496815	downstream_gene_variant	RP11-751A18.1	processed_pseudogene
NS2	rs17178629	4	181344721	A	G	482	9.15494e-06	-5.89753	1.3294	0.383143	regulatory_region_variant	-	enhancer
NS2	rs17178825	4	181348209	G	A	482	7.64501e-06	-5.93667	1.32666	0.383758	downstream_gene_variant	RP11-751A18.1	processed_pseudogene
NS2	rs2309338	4	181349910	G	A	482	7.32161e-06	-5.94888	1.32666	0.383842	downstream_gene_variant	RP11-751A18.1	processed_pseudogene
NS2	rs2309339	4	181350035	G	C	482	7.29989e-06	-5.94969	1.32665	0.38385	downstream_gene_variant	RP11-751A18.1	processed_pseudogene
NS2	rs4314319	4	181350131	T	C	482	7.67783e-06	-5.94139	1.32799	0.383515	downstream_gene_variant	RP11-751A18.1	processed_pseudogene
NS2	rs1320084	4	181350463	G	T	482	5.11085e-06	-6.03082	1.32249	0.384855	downstream_gene_variant	RP11-751A18.1	processed_pseudogene
HA4	rs77854225	4	190023130	T	G	528	5.75478e-07	28.0754	5.61589	0.0261108	downstream_gene_variant	RP11-706F1.2	lincRNA
NS3	rs144807496	5	3250244	T	C	482	7.12539e-06	-17.4566	3.88796	0.0205	regulatory_region_variant	-	enhancer
NS2	rs143649007	5	18525955	G	A	482	2.66549e-07	32.4817	6.31241	0.0126774	downstream_gene_variant	CTD-2023M8.1	lincRNA
NS2	rs143506861	5	18530494	C	T	482	2.41897e-07	32.649	6.32259	0.012584	upstream_gene_variant	RN7SL58P	misc_RNA
NS2	rs142230566	5	18598981	T	C	482	2.3222e-06	30.7089	6.50179	0.0122635	downstream_gene_variant	CTD-2023M8.1	lincRNA
NS4	rs79350310	5	30227758	G	A	482	7.29239e-08	25.2915	4.69769	0.0189118	downstream_gene_variant	RP11-136H13.2	processed_pseudogene
NS4	rs201865656	5	30265527	T	TGAAA	482	4.96612e-08	25.6414	4.70268	0.0190934	downstream_gene_variant	RP11-136H13.1	processed_pseudogene
NS	rs113685305	5	34664091	G	A	482	1.13056e-06	12.9956	2.6699	0.0167033	intron_variant	RAI14	protein_coding
NS2	rs369589475	5	34776898	C	T	482	3.14027e-07	9.04582	1.76855	0.184326	intron_variant	RAI14	protein_coding
RD1	rs1051339617	5	35494570	A	C	587	7.14623e-06	-21.4555	4.77928	0.0180221	upstream_gene_variant	SPEF2	protein_coding
NS	rs199534025	5	38759920	G	C	482	8.5065e-06	5.86821	1.3181	0.0943766	upstream_gene_variant	OSMR	protein_coding
RD	rs1001843517	5	57039437	G	A	587	4.26966e-06	-18.9814	4.12836	0.0169932	upstream_gene_variant	AC008780.1	miRNA
RD	rs982763921	5	59134944	A	G	587	8.26511e-06	-22.2454	4.98978	0.010178	intron_variant	PDE4D	protein_coding
RD	rs544056953	5	59318150	C	T	587	5.78681e-06	-20.2194	4.45948	0.0113118	intron_variant	PDE4D	protein_coding
RD	rs550057040	5	59528289	C	T	587	3.33041e-06	-21.735	4.67488	0.0101601	intron_variant	PDE4D	protein_coding
RD	rs536354913	5	59798338	T	TTAAAG	587	7.19334e-07	-18.885	3.81047	0.0170094	upstream_gene_variant	PDE4D	protein_coding
RD4	rs574096356	5	61157546	G	A	587	8.88297e-07	34.0349	6.92484	0.0105324	downstream_gene_variant	C5orf64	protein_coding
RD	rs56309781	5	61161047	G	A	587	5.91375e-06	-16.8138	3.71211	0.0161738	downstream_gene_variant	C5orf64	protein_coding
RD	rs189362217	5	61821145	C	G	587	6.32239e-06	-18.0245	3.99186	0.014425	intron_variant	IPO11	protein_coding
RD	rs190769728	5	61925643	T	G	587	6.12385e-06	-18.3309	4.05365	0.0139046	downstream_gene_variant	IPO11	protein_coding
RD	rs190540723	5	61976600	G	A	587	7.27947e-06	-18.5949	4.1457	0.0146533	downstream_gene_variant	IPO11	protein_coding
RD1	rs74383334	5	68934595	A	G	587	1.2703e-07	-7.59953	1.43847	0.517972	downstream_gene_variant	GTF2H2C	protein_coding
RD	rs74383334	5	68934595	A	G	587	7.82556e-07	-5.62187	1.13811	0.517972	downstream_gene_variant	GTF2H2C	protein_coding
RD1	rs3010251	5	71985379	T	C	587	4.74014e-06	-7.14222	1.56081	0.153978	upstream_gene_variant	TNPO1	protein_coding
RD1	rs3010250	5	71986457	A	G	587	4.36965e-06	-7.13767	1.55404	0.154332	upstream_gene_variant	TNPO1	protein_coding
RD1	rs3010248	5	71987517	T	C	587	4.36061e-06	-7.13865	1.55411	0.15431	upstream_gene_variant	TNPO1	protein_coding
RD1	rs727498	5	71988229	T	C	587	4.37305e-06	-7.13635	1.55381	0.154177	upstream_gene_variant	TNPO1	protein_coding
RD1	rs2925684	5	71988303	G	A	587	4.37484e-06	-7.13621	1.5538	0.154174	upstream_gene_variant	TNPO1	protein_coding
RD1	rs3010246	5	71989529	T	G	587	4.38282e-06	-7.13751	1.55422	0.154332	upstream_gene_variant	TNPO1	protein_coding
RD1	rs3010245	5	71991948	A	G	587	4.37484e-06	-7.13621	1.5538	0.154174	upstream_gene_variant	TNPO1	protein_coding
RD1	rs2910664	5	71992119	C	T	587	8.0205e-06	-7.4624	1.67145	0.144056	upstream_gene_variant	TNPO1	protein_coding
RD1	rs2943791	5	71994464	T	A	587	4.37444e-06	-7.13628	1.55381	0.154176	upstream_gene_variant	TNPO1	protein_coding
RD1	rs77398903	5	71997646	T	C	587	4.37416e-06	-7.13687	1.55394	0.154159	upstream_gene_variant	TNPO1	protein_coding
RD1	rs13185545	5	71997838	G	A	587	5.19928e-06	-7.39646	1.62325	0.144139	upstream_gene_variant	TNPO1	protein_coding
RD1	rs201845100	5	71997868	C	CTTT	587	4.11623e-06	-7.1888	1.56094	0.15286	upstream_gene_variant	TNPO1	protein_coding
RD1	rs11952360	5	71998139	A	G	587	4.39764e-06	-7.27715	1.58487	0.1494	upstream_gene_variant	TNPO1	protein_coding
RD1	rs2943789	5	71999107	C	T	587	4.37439e-06	-7.13625	1.55381	0.154175	upstream_gene_variant	TNPO1	protein_coding
RD1	rs35720693	5	72000317	T	TA	587	5.48259e-06	-7.08184	1.55802	0.153699	upstream_gene_variant	TNPO1	protein_coding
RD1	rs2338637	5	72001473	C	T	587	4.37484e-06	-7.13621	1.5538	0.154174	upstream_gene_variant	TNPO1	protein_coding
RD1	rs2910659	5	72001995	G	A	587	4.39258e-06	-7.1356	1.55396	0.154216	upstream_gene_variant	TNPO1	protein_coding
RD1	rs35737695	5	72002752	AT	A	587	4.52403e-06	-7.18604	1.56704	0.153425	upstream_gene_variant	TNPO1	protein_coding
RD1	rs3010244	5	72004576	G	C	587	4.40227e-06	-7.14547	1.55626	0.155216	upstream_gene_variant	TNPO1	protein_coding
RD1	rs2338638	5	72005223	C	G	587	4.37484e-06	-7.13621	1.5538	0.154174	upstream_gene_variant	TNPO1	protein_coding
RD1	rs2216702	5	72008292	A	G	587	4.37484e-06	-7.13621	1.5538	0.154174	upstream_gene_variant	TNPO1	protein_coding
RD1	rs3010241	5	72008955	C	T	587	4.37484e-06	-7.13621	1.5538	0.154174	upstream_gene_variant	TNPO1	protein_coding
RD1	rs3010237	5	72011841	C	T	587	4.37771e-06	-7.13607	1.55382	0.154181	upstream_gene_variant	TNPO1	protein_coding
RD1	rs3010281	5	72012984	A	C	587	4.37771e-06	-7.13607	1.55382	0.154181	upstream_gene_variant	TNPO1	protein_coding
RD1	rs3010280	5	72013143	A	G	587	4.37771e-06	-7.13607	1.55382	0.154181	upstream_gene_variant	TNPO1	protein_coding
RD1	rs3010279	5	72013235	A	G	587	4.37771e-06	-7.13607	1.55382	0.154181	upstream_gene_variant	TNPO1	protein_coding
RD1	rs3010277	5	72014400	G	A	587	4.37484e-06	-7.13621	1.5538	0.154174	upstream_gene_variant	TNPO1	protein_coding
RD1	rs3010276	5	72014569	A	G	587	4.37714e-06	-7.13606	1.55381	0.154175	upstream_gene_variant	TNPO1	protein_coding
RD1	rs3010275	5	72014761	G	T	587	4.3785e-06	-7.13616	1.55385	0.154173	upstream_gene_variant	TNPO1	protein_coding
RD	rs2910668	5	72016010	T	G	587	9.30889e-06	-5.65853	1.27656	0.145211	upstream_gene_variant	TNPO1	protein_coding
NS2	rs115715159	5	77579937	C	T	482	9.18518e-06	11.0402	2.48903	0.0786297	intron_variant	AP3B1	protein_coding
RD1	rs189790716	5	85272194	C	T	587	6.92193e-06	-18.0215	4.00828	0.0310622	upstream_gene_variant	PTP4A1P4	processed_pseudogene
RD	rs189790716	5	85272194	C	T	587	9.83622e-06	-13.9872	3.164	0.0310622	upstream_gene_variant	PTP4A1P4	processed_pseudogene
RD4	rs146412114	5	87551966	C	T	587	8.55946e-06	25.2538	5.67414	0.0141942	intron_variant	TMEM161B	protein_coding
RD4	rs148032075	5	87642226	T	C	587	9.83584e-06	25.3894	5.74323	0.0138935	upstream_gene_variant	TMEM161B	protein_coding
RD4	rs148838963	5	87784633	A	G	587	9.8109e-06	24.8552	5.6217	0.0140417	regulatory_region_variant	-	promoter_flanking_region
NS1	rs139358328	5	89977635	T	C	482	1.69869e-06	-18.7306	3.91336	0.0235747	intron_variant	GPR98	protein_coding
HA4	rs62370171	5	91694795	G	A	528	3.08412e-06	-19.2171	4.11931	0.0339839	intron_variant,non_coding_transcript_variant	RP11-348J24.2	lincRNA
RD4	rs147889542	5	92018407	A	G	587	7.14659e-06	-29.2139	6.50748	0.0111695	intron_variant,non_coding_transcript_variant	CTC-529L17.2	lincRNA
RD4	rs115376101	5	92025066	C	A	587	6.93603e-06	-29.2167	6.49889	0.0112249	downstream_gene_variant	CTC-529L17.1	lincRNA
RD4	rs116155026	5	92032241	A	G	587	7.22948e-06	-29.1734	6.50202	0.0113313	upstream_gene_variant	CTC-458G6.4	lincRNA
NS3	rs1833841	5	99620958	G	A	482	8.93896e-06	-4.59822	1.03532	0.340249	upstream_gene_variant	RP11-346J10.1	lincRNA
NS3	rs111624337	5	99623555	C	T	482	9.03322e-06	-4.59646	1.03545	0.340258	upstream_gene_variant	RP11-346J10.1	lincRNA
NS3	rs2614421	5	99624304	C	T	482	2.446e-06	-4.95018	1.05042	0.326243	upstream_gene_variant	RP11-346J10.1	lincRNA
NS3	rs2546173	5	99625581	T	G	482	9.13113e-06	-4.59462	1.03557	0.340266	upstream_gene_variant	RP11-346J10.1	lincRNA
NS3	rs1677298	5	99625857	G	A	482	9.24749e-06	-4.59384	1.03603	0.340262	upstream_gene_variant	RP11-346J10.1	lincRNA
NS3	rs1833843	5	99627836	T	C	482	9.23427e-06	-4.59277	1.03572	0.340275	upstream_gene_variant	RP11-346J10.1	lincRNA
NS3	rs1622058	5	99628839	A	G	482	9.29059e-06	-4.59172	1.03579	0.340282	upstream_gene_variant	RP11-346J10.1	lincRNA
NS3	rs1833838	5	99629192	C	T	482	9.29895e-06	-4.59167	1.03582	0.340276	upstream_gene_variant	RP11-346J10.1	lincRNA
NS3	rs794975	5	99629878	T	C	482	9.25236e-06	-4.59347	1.03598	0.34025	upstream_gene_variant	RP11-346J10.1	lincRNA
NS3	rs376087848	5	99630010	C	T	482	1.40715e-06	-7.9502	1.64806	0.152579	upstream_gene_variant	RP11-346J10.1	lincRNA
NS3	rs370698013	5	99630012	C	T	482	1.3796e-06	-7.97249	1.65133	0.151801	upstream_gene_variant	RP11-346J10.1	lincRNA
NS3	rs190534946	5	99630014	C	T	482	1.56401e-06	-7.68933	1.60098	0.159129	upstream_gene_variant	RP11-346J10.1	lincRNA
NS3	rs794976	5	99630250	G	A	482	9.36743e-06	-4.59029	1.03588	0.340293	upstream_gene_variant	RP11-346J10.1	lincRNA
NS3	rs794978	5	99630999	C	A	482	9.4359e-06	-4.58921	1.03601	0.340286	upstream_gene_variant	RP11-346J10.1	lincRNA
RD	rs397795982	5	105907329	TA	T	587	3.72027e-07	8.60298	1.69259	0.103517	upstream_gene_variant	CTC-278L1.1	processed_pseudogene
NS1	rs983144550	5	127496986	T	A	482	7.18042e-06	-17.6202	3.92583	0.0369938	intron_variant	SLC12A2	protein_coding
RD4	rs115928744	5	146803765	A	C	587	2.98912e-08	14.8625	2.68176	0.0679881	intron_variant	DPYSL3	protein_coding
NS	rs6886795	5	153800082	A	G	482	4.85102e-06	6.55812	1.43468	0.0729896	3_prime_UTR_variant	GALNT10	protein_coding
RD4	rs1017173905	5	164560075	A	ATAAT	587	7.70106e-06	-25.7477	5.75581	0.0156252	intron_variant,non_coding_transcript_variant	CTC-340A15.2	antisense
HA1	rs72824956	5	167394359	A	C	528	5.5318e-06	25.4079	5.5921	0.0190805	intron_variant	TENM2	protein_coding
NS2	rs17749279	5	173224082	G	C	482	4.1059e-06	21.0832	4.57738	0.0222541	upstream_gene_variant	CPEB4	protein_coding
HA3	rs72812893	5	173402878	T	G	528	7.71625e-06	13.4192	3.00011	0.0806354	upstream_gene_variant	C5orf47	protein_coding
HA3	rs115836577	5	173403862	A	G	528	9.52326e-06	13.2854	3.00051	0.0803646	upstream_gene_variant	C5orf47	protein_coding
RD3	rs115616186	6	10318511	T	C	587	8.99574e-07	18.4341	3.75254	0.0450068	downstream_gene_variant	TFAP2A	protein_coding
RD3	rs115547626	6	10329047	C	A	587	5.11905e-06	17.0823	3.74625	0.0438049	downstream_gene_variant	TFAP2A	protein_coding
RD3	rs115729994	6	10339315	T	C	587	1.74933e-06	17.7359	3.71012	0.0443807	downstream_gene_variant	TFAP2A	protein_coding
RD3	rs148081801	6	10373245	A	G	587	8.86075e-06	21.7912	4.90433	0.0253731	downstream_gene_variant	TFAP2A	protein_coding
RD3	rs577446785	6	10383593	A	G	587	2.74963e-06	23.5909	5.03144	0.0207411	downstream_gene_variant	TFAP2A	protein_coding
HA2	rs536773525	6	34605055	T	C	528	4.75361e-06	-26.6933	5.83411	0.0190568	intron_variant	C6orf106	protein_coding
HA2	rs375742588	6	34935537	A	G	528	2.33192e-06	-26.1082	5.5287	0.0196241	intron_variant	ANKS1A	protein_coding
RD	rs146790727	6	52347135	T	C	587	9.93531e-06	-6.70418	1.51727	0.093954	intron_variant	EFHC1	protein_coding
HA2	rs115164419	6	65466748	C	T	528	7.75258e-06	-19.1197	4.27553	0.0309555	intron_variant	EYS	protein_coding
HA2	rs531125201	6	66682813	C	A	528	4.85604e-06	-24.8261	5.43132	0.0234214	downstream_gene_variant	NUFIP1P	processed_pseudogene
RD1	rs72890109	6	67675307	G	A	587	4.26177e-06	-20.8284	4.5297	0.029333	downstream_gene_variant	AL590874.1	miRNA
RD1	rs62408287	6	70111842	C	T	587	9.54654e-06	-10.461	2.36289	0.0550954	downstream_gene_variant	BAI3	protein_coding
RD1	rs188910299	6	70179163	A	G	587	5.94091e-06	-10.899	2.40676	0.0529412	downstream_gene_variant	BAI3	protein_coding
RD1	rs62408308	6	70198498	C	G	587	3.99836e-06	-10.6434	2.30804	0.0564608	downstream_gene_variant	BAI3	protein_coding
RD1	rs55860916	6	70221400	T	C	587	4.52152e-06	-10.6114	2.31394	0.0563586	downstream_gene_variant	BAI3	protein_coding
RD1	rs62408315	6	70253835	A	G	587	3.84763e-06	-10.7271	2.32216	0.0562666	downstream_gene_variant	LMBRD1	protein_coding
HA4	rs575196241	6	75542067	C	G	528	1.94818e-06	42.4226	8.91469	0.0139593	upstream_gene_variant	AL590684.1	miRNA
NS4	rs6453922	6	77277615	G	T	482	7.61689e-06	5.05879	1.13028	0.544836	intron_variant,non_coding_transcript_variant	RP11-35J1.1	lincRNA
HA1	rs118035544	6	87150792	T	A	528	8.84388e-06	21.4087	4.81781	0.0202169	upstream_gene_variant	NDUFA5P9	processed_pseudogene
RD4	rs774173823	6	96375187	C	CTT	587	1.88564e-06	21.8783	4.59116	0.0254446	upstream_gene_variant	FUT9	protein_coding
NS2	rs140868209	6	98604431	T	C	482	8.22829e-06	37.4431	8.39689	0.010056	intron_variant,non_coding_transcript_variant	RP11-436D23.1	lincRNA
HA2	rs1051102249	6	111290302	G	A	528	3.87535e-06	-20.0803	4.34832	0.0382254	downstream_gene_variant	GTF3C6	protein_coding
RD3	rs2880375	6	111397387	A	T	587	3.67843e-06	-7.67768	1.65869	0.365313	upstream_gene_variant	SLC16A10	protein_coding
RD1	rs7772878	6	119723197	C	T	587	8.41857e-06	8.19331	1.83944	0.115158	upstream_gene_variant	MAN1A1	protein_coding
HA3	rs12211848	6	123132543	T	C	528	1.18407e-06	21.7122	4.46911	0.0388248	downstream_gene_variant	SMPDL3A	protein_coding
HA2	rs759422802	6	139563696	A	G	528	5.48942e-07	-32.3966	6.46849	0.0191326	synonymous_variant	TXLNB	protein_coding
HA	rs150307652	6	144196630	G	T	528	8.35011e-07	-18.1816	3.69019	0.0231174	intron_variant	ZC2HC1B	protein_coding
HA3	rs150307652	6	144196630	G	T	528	2.23525e-06	-27.0759	5.72321	0.0231174	intron_variant	ZC2HC1B	protein_coding
HA4	rs13210209	6	152562965	A	G	528	6.69605e-06	-6.75061	1.49909	0.431665	intron_variant	SYNE1	protein_coding
HA4	rs13195723	6	152562967	C	T	528	8.18316e-06	-6.67037	1.49549	0.432674	intron_variant	SYNE1	protein_coding
RD	rs6915660	6	155855544	C	T	587	8.71959e-06	-12.5138	2.81417	0.0307325	upstream_gene_variant	NOX3	protein_coding
HA	rs142169675	6	162180993	T	C	528	1.79635e-06	22.1732	4.64352	0.0182348	intron_variant	PARK2	protein_coding
RD	rs2156265	6	162510613	T	C	587	4.13685e-06	-4.17731	0.907245	0.5905	intron_variant	PARK2	protein_coding
RD	rs2187205	6	162510797	T	C	587	3.38715e-06	-4.22186	0.908743	0.591307	intron_variant	PARK2	protein_coding
RD	rs4377767	6	162512432	C	T	587	1.29798e-07	-4.71722	0.893559	0.568128	intron_variant	PARK2	protein_coding
RD3	rs4377767	6	162512432	C	T	587	4.69171e-07	-7.48921	1.48639	0.568128	intron_variant	PARK2	protein_coding
RD	rs1954929	6	162512603	C	A	587	7.30855e-06	-4.08177	0.910195	0.641087	intron_variant	PARK2	protein_coding
RD	rs1954928	6	162512728	C	T	587	7.2425e-06	-4.08265	0.909999	0.641094	intron_variant	PARK2	protein_coding
RD	rs1954927	6	162512950	C	T	587	7.12921e-06	-4.08407	0.909635	0.641108	intron_variant	PARK2	protein_coding
RD	rs4406201	6	162513152	C	A	587	7.02996e-06	-4.0841	0.909037	0.640925	intron_variant	PARK2	protein_coding
RD	rs4533966	6	162513177	G	A	587	7.01449e-06	-4.08432	0.908991	0.640929	intron_variant	PARK2	protein_coding
RD	rs4379266	6	162513347	C	T	587	6.92948e-06	-4.0866	0.908972	0.6411	intron_variant	PARK2	protein_coding
RD	rs4288183	6	162513436	G	A	587	1.19403e-07	-4.72376	0.892217	0.568142	intron_variant	PARK2	protein_coding
RD3	rs4288183	6	162513436	G	A	587	4.10307e-07	-7.51536	1.48404	0.568142	intron_variant	PARK2	protein_coding
RD	rs6917337	6	162513651	A	G	587	4.90609e-08	-4.88121	0.894867	0.56593	intron_variant	PARK2	protein_coding
RD3	rs6917337	6	162513651	A	G	587	2.9178e-07	-7.64039	1.48974	0.56593	intron_variant	PARK2	protein_coding
RD	rs9346901	6	162513834	C	T	587	1.53244e-07	-4.69261	0.894066	0.570734	intron_variant	PARK2	protein_coding
RD3	rs9346901	6	162513834	C	T	587	3.19972e-07	-7.59511	1.48595	0.570734	intron_variant	PARK2	protein_coding
RD	rs9355383	6	162513894	A	C	587	1.5312e-07	-4.69283	0.894082	0.570756	intron_variant	PARK2	protein_coding
RD3	rs9355383	6	162513894	A	C	587	3.18627e-07	-7.59639	1.48597	0.570756	intron_variant	PARK2	protein_coding
RD	rs9346902	6	162513967	C	T	587	6.35492e-08	-4.83762	0.894444	0.57401	intron_variant	PARK2	protein_coding
RD3	rs9346902	6	162513967	C	T	587	2.20771e-07	-7.70805	1.48777	0.57401	intron_variant	PARK2	protein_coding
RD	rs1954926	6	162516620	T	G	587	8.0774e-07	-4.40557	0.892994	0.56727	intron_variant	PARK2	protein_coding
RD3	rs1954926	6	162516620	T	G	587	4.98079e-06	-6.78772	1.48671	0.56727	intron_variant	PARK2	protein_coding
RD	rs9346903	6	162518062	T	C	587	2.92891e-06	-4.22557	0.903722	0.580277	intron_variant	PARK2	protein_coding
RD3	rs9346903	6	162518062	T	C	587	3.48461e-06	-6.96304	1.50066	0.580277	intron_variant	PARK2	protein_coding
RD	rs397783360	6	162521631	A	AC	587	1.61392e-06	-4.33229	0.903202	0.562335	intron_variant	PARK2	protein_coding
RD3	rs397783360	6	162521631	A	AC	587	5.43923e-06	-6.83097	1.50227	0.562335	intron_variant	PARK2	protein_coding
RD	rs201945238	6	162527431	CT	C	587	1.82229e-06	-4.4043	0.922908	0.561933	intron_variant	PARK2	protein_coding
RD	rs10455896	6	162530090	A	G	587	9.94478e-07	-4.39099	0.897453	0.593993	intron_variant	PARK2	protein_coding
RD	rs10455897	6	162530136	A	G	587	8.27091e-09	-5.13857	0.891672	0.561999	intron_variant	PARK2	protein_coding
RD3	rs10455897	6	162530136	A	G	587	8.2323e-06	-6.67282	1.49647	0.561999	intron_variant	PARK2	protein_coding
RD	rs7761505	6	162530432	G	A	587	1.76194e-06	-4.31426	0.902758	0.594667	intron_variant	PARK2	protein_coding
RD	rs6929854	6	162536412	G	A	587	5.05452e-06	4.12815	0.904797	0.393084	intron_variant	PARK2	protein_coding
RD	rs3892751	6	162540964	G	C	587	1.86978e-07	4.66785	0.895625	0.426151	intron_variant	PARK2	protein_coding
RD	rs876145	6	162541706	T	G	587	1.24907e-07	4.7195	0.892801	0.415962	intron_variant	PARK2	protein_coding
RD	rs6455801	6	162556166	T	G	587	4.32768e-07	4.51527	0.893414	0.424591	intron_variant	PARK2	protein_coding
RD	rs11283395	6	162561756	AATCGAGCAC	A	587	2.0692e-06	4.37813	0.922382	0.458039	intron_variant	PARK2	protein_coding
RD	rs4605857	6	162565718	C	T	587	3.1168e-07	4.61426	0.901885	0.44022	intron_variant	PARK2	protein_coding
RD1	rs576899903	6	165040158	T	C	587	5.72645e-06	-27.6422	6.09362	0.0142453	upstream_gene_variant	RP11-300M24.1	lincRNA
NS2	rs9406247	6	167911080	G	A	482	1.49767e-06	-9.00925	1.87242	0.420235	upstream_gene_variant	TCP10	protein_coding
NS2	rs7802760	7	83897	T	C	482	6.65405e-06	6.15813	1.36712	0.663953	upstream_gene_variant	FAM20C	protein_coding
NS2	rs35457587	7	86193	T	C	482	3.79633e-06	-6.3643	1.37689	0.329152	upstream_gene_variant	FAM20C	protein_coding
NS2	rs35256056	7	87035	C	G	482	6.06817e-06	-6.15905	1.36142	0.338594	upstream_gene_variant	FAM20C	protein_coding
NS2	rs10085724	7	87382	T	C	482	7.02913e-06	-6.12869	1.36411	0.334899	upstream_gene_variant	FAM20C	protein_coding
NS2	rs9642261	7	87973	C	G	482	7.52368e-06	-6.10416	1.36305	0.335325	upstream_gene_variant	FAM20C	protein_coding
NS2	rs11771377	7	88622	G	A	482	7.81502e-06	-6.09394	1.36324	0.335443	upstream_gene_variant	FAM20C	protein_coding
NS2	rs11769996	7	88722	T	C	482	8.22235e-06	-6.06275	1.35957	0.336738	upstream_gene_variant	FAM20C	protein_coding
NS2	rs11771409	7	88730	G	A	482	7.88224e-06	-6.09143	1.36324	0.335439	upstream_gene_variant	FAM20C	protein_coding
NS2	rs397964759	7	89287	GT	G	482	8.65095e-06	-6.05069	1.36019	0.336784	upstream_gene_variant	FAM20C	protein_coding
HA2	rs28734472	7	4112855	C	T	528	5.08805e-06	14.0267	3.07528	0.0537973	intron_variant	SDK1	protein_coding
NS	rs61147929	7	6652986	T	A	482	5.98009e-06	3.34862	0.739684	0.495528	upstream_gene_variant	ZNF853	protein_coding
NS3	rs2140907	7	6686601	C	T	482	6.32093e-06	4.95631	1.09766	0.689922	downstream_gene_variant	ZNF853	protein_coding
NS	rs2464881	7	6704106	C	T	482	8.56438e-06	3.29211	0.739705	0.361501	upstream_gene_variant	AC073343.1	protein_coding
P	rs117341519	7	8150187	T	C	587	7.94231e-06	10.4124	2.3311	0.0848901	downstream_gene_variant	ICA1	protein_coding
NS1	rs551499076	7	9265867	A	G	482	5.63827e-06	-23.5907	5.19674	0.0255145	downstream_gene_variant	RP4-668E10.2	processed_pseudogene
HA3	rs643671	7	17483806	A	T	528	4.55609e-06	12.6222	2.75338	0.910158	downstream_gene_variant	AHR	protein_coding
HA2	rs11984277	7	24127943	A	T	528	3.08374e-06	9.10891	1.95254	0.137573	upstream_gene_variant	NPY	protein_coding
HA1	rs80150924	7	26902873	A	G	528	7.84922e-06	31.7897	7.11298	0.0107301	intron_variant	SKAP2	protein_coding
RD1	rs34300034	7	29490436	T	G	587	5.63704e-06	-14.4594	3.1852	0.0370554	intron_variant	CHN2	protein_coding
RD1	rs150356262	7	29826417	A	G	587	9.76666e-06	-23.1418	5.233	0.0143816	upstream_gene_variant	WIPF3	protein_coding
HA4	rs774210437	7	33458301	T	A	528	1.67638e-06	40.195	8.39324	0.0147348	intron_variant	BBS9	protein_coding
NS4	rs142906321	7	34795358	A	G	482	8.94671e-06	20.3791	4.58868	0.0165778	intron_variant	NPSR1	protein_coding
NS2	rs2197617	7	35504199	G	C	482	3.96487e-06	19.2193	4.16615	0.0239025	downstream_gene_variant	HERPUD2	protein_coding
NS2	rs117279705	7	46225991	A	C	482	6.53829e-06	28.0913	6.23116	0.0126141	upstream_gene_variant	AC092657.2	lincRNA
NS1	rs56389109	7	47803837	T	C	482	8.24197e-06	9.08501	2.03755	0.0970882	downstream_gene_variant	PKD1L1	protein_coding
NS1	rs73097428	7	47804800	A	C	482	3.97356e-06	9.4193	2.04201	0.0960985	downstream_gene_variant	PKD1L1	protein_coding
NS1	rs73097433	7	47805746	C	A	482	6.25922e-06	9.10482	2.01548	0.0975612	downstream_gene_variant	PKD1L1	protein_coding
NS1	rs149035789	7	47806840	A	G	482	6.22304e-06	9.10888	2.01583	0.0976214	downstream_gene_variant	PKD1L1	protein_coding
NS1	rs73097435	7	47807860	C	T	482	5.83596e-06	9.25418	2.04185	0.0968402	downstream_gene_variant	PKD1L1	protein_coding
NS1	rs73101473	7	47810704	G	A	482	6.53433e-06	9.08992	2.01626	0.0977054	downstream_gene_variant	PKD1L1	protein_coding
NS1	rs17627690	7	47811234	G	A	482	1.93525e-06	9.54241	2.00468	0.0987905	downstream_gene_variant	PKD1L1	protein_coding
NS2	rs74721110	7	47968316	T	C	482	9.27615e-06	15.5154	3.49967	0.0402158	intron_variant	PKD1L1	protein_coding
NS2	rs373248163	7	47968403	G	GTGTGTGTGCATA	482	9.78321e-06	15.4769	3.50006	0.0399533	intron_variant	PKD1L1	protein_coding
NS1	rs73125489	7	51686761	A	G	482	5.72558e-06	-20.6577	4.55389	0.0199284	intron_variant,non_coding_transcript_variant	RP4-718N17.2	lincRNA
NS2	rs780675053	7	52103678	G	T	482	1.42539e-06	25.051	5.19576	0.0223703	downstream_gene_variant	RP11-153N17.1	lincRNA
HA	rs4276556	7	66938742	C	T	528	7.42976e-06	9.34505	2.08549	0.924683	downstream_gene_variant	AC006480.1	miRNA
NS2	rs12374970	7	77843138	A	C	482	3.45465e-06	7.17962	1.54675	0.220324	intron_variant	MAGI2	protein_coding
NS2	rs7808306	7	77850947	A	G	482	8.71693e-06	-6.03792	1.35782	0.672562	intron_variant	MAGI2	protein_coding
NS3	rs9640732	7	78320848	T	G	482	3.11858e-06	-4.667	1.00089	0.522437	intron_variant	MAGI2	protein_coding
NS3	rs35432429	7	78321304	A	T	482	3.1415e-06	-4.67222	1.00233	0.522346	intron_variant	MAGI2	protein_coding
NS3	rs7780307	7	78324324	A	G	482	4.21948e-06	-4.65565	1.01204	0.518894	intron_variant	MAGI2	protein_coding
NS3	rs7780316	7	78324332	A	G	482	4.04138e-06	-4.66098	1.01123	0.518538	intron_variant	MAGI2	protein_coding
NS3	rs4730460	7	78324506	T	A	482	3.53342e-06	-4.67172	1.00747	0.520061	intron_variant	MAGI2	protein_coding
NS3	rs10237271	7	78325251	G	T	482	4.50932e-06	-4.62006	1.00734	0.51962	intron_variant	MAGI2	protein_coding
NS3	rs10584336	7	78326298	A	ATCAT	482	4.01622e-06	-4.64556	1.0076	0.519705	intron_variant	MAGI2	protein_coding
NS3	rs71085556	7	78330273	A	ATAATT	482	1.33608e-07	-5.19198	0.98448	0.481874	intron_variant	MAGI2	protein_coding
NS3	rs13246026	7	78331066	A	C	482	1.49986e-07	-5.1666	0.983631	0.481656	intron_variant	MAGI2	protein_coding
NS3	rs13234228	7	78335004	G	C	482	1.21822e-07	-5.21666	0.985997	0.474002	intron_variant	MAGI2	protein_coding
NS3	rs11296224	7	78339555	A	AG	482	1.33729e-07	-5.18145	0.982515	0.481295	intron_variant	MAGI2	protein_coding
NS3	rs17384271	7	78340049	G	A	482	1.34608e-07	-5.18256	0.982948	0.481252	intron_variant	MAGI2	protein_coding
NS3	rs10256096	7	78340850	G	A	482	1.32694e-07	-5.18184	0.982324	0.481363	intron_variant	MAGI2	protein_coding
NS3	rs1496779	7	78341551	A	T	482	1.30186e-07	-5.18481	0.982235	0.481327	intron_variant	MAGI2	protein_coding
NS3	rs10274288	7	78342235	A	G	482	1.63623e-07	-5.14033	0.981629	0.482226	intron_variant	MAGI2	protein_coding
NS3	rs1496780	7	78342506	C	T	482	1.24622e-07	-5.19218	0.982143	0.481398	intron_variant	MAGI2	protein_coding
NS3	rs1390824	7	78343179	C	G	482	1.21493e-07	-5.19591	0.981984	0.481469	intron_variant	MAGI2	protein_coding
NS3	rs13242288	7	78345298	C	T	482	9.13706e-08	-5.23596	0.979948	0.482131	intron_variant	MAGI2	protein_coding
NS3	rs10255125	7	78346008	C	A	482	1.51655e-07	-5.16264	0.983259	0.480926	intron_variant	MAGI2	protein_coding
NS3	rs6948326	7	78347616	T	C	482	1.30705e-07	-5.18297	0.982023	0.481326	intron_variant	MAGI2	protein_coding
NS3	rs10267607	7	78349055	C	A	482	1.31966e-07	-5.18156	0.982082	0.481325	intron_variant	MAGI2	protein_coding
NS3	rs10252981	7	78349405	A	C	482	2.16163e-07	-5.10162	0.983943	0.479645	intron_variant	MAGI2	protein_coding
NS3	rs10953675	7	78352702	A	C	482	1.84039e-07	-5.11638	0.981131	0.482198	intron_variant	MAGI2	protein_coding
NS3	rs10274281	7	78354753	T	C	482	2.50187e-06	-4.69255	0.996724	0.473585	intron_variant	MAGI2	protein_coding
HA3	rs10273799	7	91209487	T	C	528	6.43585e-06	-8.43085	1.86873	0.307198	downstream_gene_variant	MTERF	processed_transcript
HA3	rs2430442	7	91209714	G	A	528	2.6482e-06	-8.13025	1.73118	0.421348	downstream_gene_variant	MTERF	processed_transcript
HA3	rs6465325	7	91209949	T	G	528	6.32302e-06	-8.42255	1.86534	0.307227	downstream_gene_variant	MTERF	processed_transcript
HA3	rs992770	7	91210673	T	C	528	6.13802e-06	-8.43393	1.86526	0.307159	downstream_gene_variant	MTERF	processed_transcript
HA3	rs992769	7	91210770	T	C	528	2.27655e-06	-8.18289	1.73103	0.420924	downstream_gene_variant	MTERF	processed_transcript
HA3	rs2710967	7	91212741	C	T	528	3.24203e-06	-8.06227	1.73201	0.4161	downstream_gene_variant	MTERF	processed_transcript
HA3	rs6973669	7	91213078	G	C	528	1.53763e-06	-8.60332	1.79002	0.38045	downstream_gene_variant	MTERF	processed_transcript
HA3	rs7806319	7	91213378	T	A	528	5.51022e-06	-8.47419	1.86477	0.307157	downstream_gene_variant	MTERF	processed_transcript
HA3	rs6979787	7	91214242	A	G	528	9.43595e-06	-12.3743	2.79347	0.150088	downstream_gene_variant	MTERF	processed_transcript
HA3	rs6961621	7	91214243	C	T	528	9.43595e-06	-12.3743	2.79347	0.150088	downstream_gene_variant	MTERF	processed_transcript
HA3	rs6951545	7	91221617	A	G	528	5.19597e-06	-7.91928	1.73794	0.415332	upstream_gene_variant	RP11-142A5.1	lincRNA
HA3	rs6951579	7	91221668	A	G	528	5.04742e-06	-7.93437	1.73892	0.41645	upstream_gene_variant	RP11-142A5.1	lincRNA
HA3	rs6951460	7	91221757	G	C	528	2.12818e-06	-8.21865	1.73358	0.42192	upstream_gene_variant	RP11-142A5.1	lincRNA
HA3	rs200343505	7	91224255	C	A	528	1.12841e-06	-8.61317	1.76941	0.377566	upstream_gene_variant	RP11-142A5.1	lincRNA
HA3	rs9769667	7	91224259	A	G	528	1.12798e-06	-8.61339	1.76943	0.37756	upstream_gene_variant	RP11-142A5.1	lincRNA
HA3	rs78415795	7	91224599	T	C	528	2.84243e-06	-8.13025	1.73653	0.400591	upstream_gene_variant	RP11-142A5.1	lincRNA
HA3	rs2710979	7	91227302	A	G	528	2.41237e-06	-8.21234	1.7416	0.425327	downstream_gene_variant	CTB-111F10.1	lincRNA
HA3	rs2540592	7	91233469	A	G	527	4.72948e-06	-7.93792	1.73452	0.416509	downstream_gene_variant	CTB-111F10.1	lincRNA
HA3	rs11763969	7	91238611	G	A	528	9.91731e-06	-8.2753	1.87268	0.311795	downstream_gene_variant	CTB-111F10.1	lincRNA
HA3	rs2192803	7	91239124	T	C	528	5.4451e-06	-7.88968	1.73519	0.416264	regulatory_region_variant	-	CTCF_binding_site
HA3	rs2540552	7	91240297	T	C	528	5.04423e-06	-7.91493	1.73461	0.416666	downstream_gene_variant	CTB-111F10.1	lincRNA
NS	rs73159489	7	98410931	G	A	482	5.53065e-06	-8.76273	1.92859	0.0368994	downstream_gene_variant	TMEM130	protein_coding
NS4	rs3824025	7	122842029	A	G	482	7.22192e-06	5.3385	1.18976	0.448149	upstream_gene_variant	SLC13A1	protein_coding
NS4	rs369245504	7	122902155	T	C	482	4.28961e-06	17.5324	3.81402	0.0240934	upstream_gene_variant	SLC13A1	protein_coding
P	rs12706610	7	124189547	A	G	587	9.16866e-06	7.93811	1.78951	0.144692	downstream_gene_variant	GPR37	protein_coding
P	rs9641738	7	124203144	A	C	587	6.41303e-06	8.0664	1.78765	0.143029	downstream_gene_variant	GPR37	protein_coding
P	rs398067240	7	124203297	T	TCAAA	587	6.44241e-06	8.06527	1.78778	0.14309	downstream_gene_variant	GPR37	protein_coding
P	rs12706614	7	124204682	A	C	587	7.16764e-06	8.06016	1.79568	0.142254	downstream_gene_variant	GPR37	protein_coding
P	rs13236267	7	124204722	T	C	587	6.3434e-06	8.06862	1.78722	0.143051	downstream_gene_variant	GPR37	protein_coding
P	rs12533590	7	124205234	T	C	587	6.31606e-06	8.07092	1.78737	0.14305	downstream_gene_variant	GPR37	protein_coding
P	rs6953912	7	124205773	T	G	587	6.31205e-06	8.06863	1.78681	0.143055	downstream_gene_variant	GPR37	protein_coding
P	rs2402741	7	124207343	A	G	587	6.20225e-06	8.07162	1.786	0.143101	downstream_gene_variant	GPR37	protein_coding
P	rs6969238	7	124208606	G	C	587	2.9609e-06	8.04487	1.72138	0.166577	downstream_gene_variant	GPR37	protein_coding
HA	rs56858773	7	136135503	C	T	528	3.64408e-06	5.40205	1.16657	0.423033	downstream_gene_variant	AC009784.3	lincRNA
HA	rs201504818	7	136136821	G	GT	528	4.27915e-06	5.41788	1.17848	0.421555	downstream_gene_variant	AC009784.3	lincRNA
HA	rs58573990	7	136137300	A	G	528	1.15605e-06	5.67024	1.16599	0.419522	downstream_gene_variant	AC009784.3	lincRNA
HA	rs55994164	7	136138166	A	T	528	2.26588e-06	5.50974	1.16531	0.424324	downstream_gene_variant	AC009784.3	lincRNA
HA	rs62489371	7	136138938	T	C	528	3.88347e-06	5.38422	1.16604	0.422826	downstream_gene_variant	AC009784.3	lincRNA
HA	rs4732213	7	136152589	T	C	528	1.40588e-06	5.61463	1.16385	0.427746	upstream_gene_variant	AC009541.1	processed_pseudogene
HA	rs62489392	7	136156477	C	T	528	1.46328e-06	5.61211	1.16526	0.427094	upstream_gene_variant	AC009541.1	processed_pseudogene
HA	rs62489393	7	136162200	T	C	528	1.37991e-06	5.41454	1.12151	0.437293	downstream_gene_variant	hsa-mir-490	antisense
HA	rs10954531	7	136163571	T	G	528	1.10192e-06	5.44825	1.11816	0.438783	downstream_gene_variant	hsa-mir-490	antisense
HA	rs10488619	7	136173567	A	G	528	1.16957e-06	5.43114	1.11735	0.438763	downstream_gene_variant	hsa-mir-490	antisense
HA	rs12672187	7	136190622	A	C	528	1.74309e-06	5.21895	1.09157	0.469895	downstream_gene_variant	AC009541.1	processed_pseudogene
HA	rs35247065	7	136191227	C	T	528	1.81745e-06	5.21053	1.09173	0.470058	downstream_gene_variant	hsa-mir-490	antisense
HA	rs2350170	7	136193193	C	T	528	1.70084e-06	5.22493	1.0917	0.469628	downstream_gene_variant	hsa-mir-490	antisense
HA	rs115396413	7	136193605	C	T	528	1.70363e-06	5.22521	1.09183	0.469521	downstream_gene_variant	hsa-mir-490	antisense
HA	rs11773622	7	136199099	T	C	528	1.46424e-06	5.24415	1.08889	0.468009	downstream_gene_variant	hsa-mir-490	antisense
HA	rs13223779	7	136200393	G	A	528	1.69653e-06	5.2053	1.08748	0.468833	downstream_gene_variant	hsa-mir-490	antisense
HA	rs7789586	7	136203069	A	G	528	2.69096e-06	-5.1636	1.10025	0.493437	downstream_gene_variant	hsa-mir-490	antisense
HA	rs17483846	7	136204016	T	C	528	1.64889e-06	5.20047	1.08517	0.468599	downstream_gene_variant	hsa-mir-490	antisense
HA	rs11767346	7	136205020	G	A	528	4.70422e-07	5.43532	1.07886	0.473159	downstream_gene_variant	hsa-mir-490	antisense
HA	rs1473220	7	136205736	C	T	528	2.67178e-06	-5.16335	1.09986	0.493426	downstream_gene_variant	hsa-mir-490	antisense
HA	rs12669106	7	136206061	A	T	528	1.64047e-06	5.2001	1.08487	0.468619	downstream_gene_variant	hsa-mir-490	antisense
HA	rs1473217	7	136206770	A	T	528	2.6583e-06	-5.16366	1.09968	0.493446	downstream_gene_variant	hsa-mir-490	antisense
HA	rs13244233	7	136206875	C	T	528	1.64115e-06	5.19946	1.08475	0.468606	downstream_gene_variant	hsa-mir-490	antisense
HA	rs6943470	7	136213028	T	G	528	9.05488e-06	-4.90056	1.10408	0.498096	regulatory_region_variant	-	enhancer
HA	rs1863247	7	136213290	A	G	528	1.661e-06	5.19446	1.08425	0.468545	regulatory_region_variant	-	enhancer
HA	rs4582499	7	136214426	T	G	528	2.7008e-06	-5.15775	1.09918	0.493472	downstream_gene_variant	hsa-mir-490	antisense
HA	rs67886914	7	136214432	A	G	528	1.7517e-06	5.18305	1.08429	0.468847	downstream_gene_variant	hsa-mir-490	antisense
HA	rs35848194	7	136216116	C	G	528	4.69099e-07	5.4313	1.07795	0.473184	downstream_gene_variant	hsa-mir-490	antisense
HA	rs1541728	7	136217202	A	G	528	1.66916e-06	5.19245	1.08405	0.468613	downstream_gene_variant	hsa-mir-490	antisense
HA	rs11977839	7	136217584	C	G	528	4.61814e-07	5.44244	1.07952	0.471963	downstream_gene_variant	hsa-mir-490	antisense
HA	rs35477293	7	136218297	G	A	528	1.65133e-06	5.19328	1.08374	0.468524	downstream_gene_variant	hsa-mir-490	antisense
HA	rs1425162	7	136218829	T	C	528	1.32092e-06	5.23636	1.08266	0.46734	regulatory_region_variant	-	open_chromatin_region
HA	rs1834299	7	136219094	C	T	528	4.70804e-07	5.42803	1.07745	0.473109	downstream_gene_variant	hsa-mir-490	antisense
HA	rs34979788	7	136220339	C	A	528	1.64947e-06	5.19054	1.08312	0.468469	downstream_gene_variant	hsa-mir-490	antisense
HA	rs35400510	7	136220791	G	A	528	4.66851e-07	5.42695	1.07689	0.473063	downstream_gene_variant	hsa-mir-490	antisense
HA	rs4728396	7	136221281	T	C	528	4.66507e-07	5.42633	1.07674	0.473047	downstream_gene_variant	hsa-mir-490	antisense
HA	rs35439472	7	136223559	C	CAT	528	1.66122e-06	5.18405	1.08209	0.468352	downstream_gene_variant	AC009784.3	lincRNA
HA	rs796988631	7	136223821	G	GA	528	5.00428e-07	5.42636	1.07963	0.471939	downstream_gene_variant	AC009784.3	lincRNA
HA	rs1593316	7	136226562	G	A	528	7.42101e-07	5.33218	1.07721	0.474737	downstream_gene_variant	AC009784.3	lincRNA
HA	rs1946332	7	136231030	C	T	528	5.3751e-07	5.3638	1.0701	0.471591	downstream_gene_variant	AC009784.3	lincRNA
HA	rs11772332	7	136232860	A	G	528	4.01358e-07	5.43252	1.07186	0.472335	downstream_gene_variant	AC009784.3	lincRNA
HA	rs34345475	7	136234592	T	C	528	1.24569e-06	5.22557	1.07783	0.466966	downstream_gene_variant	AC009784.3	lincRNA
HA	rs11972796	7	136241829	C	G	528	1.71202e-06	5.17126	1.08078	0.470838	downstream_gene_variant	AC009784.3	lincRNA
HA	rs12671542	7	136242264	G	A	528	1.69285e-06	5.17366	1.08077	0.470837	downstream_gene_variant	AC009784.3	lincRNA
HA	rs2882344	7	136246588	A	C	528	4.63568e-07	5.4284	1.07689	0.476236	downstream_gene_variant	hsa-mir-490	antisense
HA	rs11977768	7	136247419	C	G	528	1.43216e-06	5.21483	1.08181	0.470904	downstream_gene_variant	hsa-mir-490	antisense
HA	rs2098843	7	136251368	C	G	528	1.19711e-06	5.2534	1.08181	0.470497	downstream_gene_variant	hsa-mir-490	antisense
HA	rs62487988	7	136251771	C	G	528	1.19562e-06	5.25443	1.08197	0.470566	downstream_gene_variant	hsa-mir-490	antisense
HA	rs13234890	7	136252694	G	T	528	2.07302e-07	5.61167	1.08069	0.479473	downstream_gene_variant	hsa-mir-490	antisense
HA2	rs13234890	7	136252694	G	T	528	7.19564e-06	6.30091	1.404	0.479473	downstream_gene_variant	hsa-mir-490	antisense
HA	rs13234891	7	136252696	G	T	528	7.93904e-07	5.29466	1.07248	0.479769	downstream_gene_variant	hsa-mir-490	antisense
HA	rs12707318	7	136254906	C	G	528	1.16018e-06	5.27271	1.0844	0.47014	downstream_gene_variant	hsa-mir-490	antisense
HA	rs7458615	7	136260942	T	C	528	1.28105e-06	5.24637	1.08336	0.471216	downstream_gene_variant	hsa-mir-490	antisense
HA	rs11761961	7	136261507	A	G	528	1.31136e-06	5.25528	1.08624	0.47244	downstream_gene_variant	hsa-mir-490	antisense
HA	rs35514337	7	136262930	A	G	528	1.55257e-06	5.20862	1.08415	0.472472	downstream_gene_variant	hsa-mir-490	antisense
HA	rs4386921	7	136266612	A	G	528	6.49025e-07	5.35404	1.07597	0.468001	downstream_gene_variant	hsa-mir-490	antisense
HA	rs3059951	7	136267329	G	GTA	528	1.79377e-06	5.12992	1.07425	0.472798	downstream_gene_variant	hsa-mir-490	antisense
HA	rs959520	7	136271933	A	G	528	1.49151e-07	5.61448	1.06869	0.476326	upstream_gene_variant	PSMC1P3	processed_pseudogene
HA2	rs959520	7	136271933	A	G	528	8.56833e-06	6.18454	1.38964	0.476326	upstream_gene_variant	PSMC1P3	processed_pseudogene
HA	rs13244700	7	136274308	T	A	528	5.524e-07	5.38991	1.07644	0.469634	downstream_gene_variant	AC009541.1	processed_pseudogene
HA	rs796209947	7	136281457	G	GA	528	7.88656e-07	5.30472	1.07423	0.467438	downstream_gene_variant	AC009541.1	processed_pseudogene
HA	rs2194830	7	136292544	T	C	528	5.83023e-07	5.38001	1.0767	0.469301	upstream_gene_variant	PSMC1P3	processed_pseudogene
HA	rs398073151	7	136293430	GGT	G	528	6.53984e-07	5.35764	1.07701	0.470367	upstream_gene_variant	PSMC1P3	processed_pseudogene
HA	rs60886857	7	136300371	A	G	528	5.66133e-07	5.38482	1.07644	0.469393	downstream_gene_variant	AC009541.1	processed_pseudogene
HA	rs34720329	7	136308049	C	CA	528	7.0802e-07	5.34675	1.07816	0.470643	downstream_gene_variant	hsa-mir-490	antisense
HA	rs12707322	7	136308131	C	T	528	7.13806e-07	5.33957	1.07705	0.470893	downstream_gene_variant	hsa-mir-490	antisense
HA	rs35638399	7	136316431	G	T	528	7.34492e-07	5.33762	1.07787	0.47061	downstream_gene_variant	hsa-mir-490	antisense
HA	rs2350176	7	136319271	A	G	528	6.93097e-07	5.35143	1.0782	0.47084	downstream_gene_variant	hsa-mir-490	antisense
NS4	rs150824187	7	138243193	A	T	482	3.47521e-06	15.3562	3.30915	0.0311079	intron_variant	TRIM24	protein_coding
HA3	rs146558428	7	149909339	A	G	528	1.88708e-06	16.2043	3.40058	0.0682027	downstream_gene_variant	ACTR3C	protein_coding
HA3	rs879065374	7	157441079	T	C	528	9.26922e-06	-14.3499	3.23666	0.11075	intron_variant	PTPRN2	protein_coding
HA3	rs200250669	7	157441098	G	A	528	9.22006e-06	-13.7552	3.10171	0.127462	intron_variant	PTPRN2	protein_coding
HA3	rs200898586	7	157441132	G	A	528	8.66162e-06	-14.2602	3.20588	0.111838	intron_variant	PTPRN2	protein_coding
RD3	rs201603068	8	232273	A	G	587	6.52637e-06	9.97248	2.21189	0.138591	downstream_gene_variant	ZNF596	protein_coding
NS	rs12674645	8	2582082	A	G	482	4.3746e-06	4.61908	1.00573	0.152081	intron_variant,non_coding_transcript_variant	RP11-134O21.1	lincRNA
NS1	rs28706236	8	2634875	G	A	482	8.87615e-06	8.082	1.81909	0.127754	downstream_gene_variant	CSMD1	protein_coding
HA	rs4840344	8	8354436	G	A	528	9.18154e-06	4.98043	1.12283	0.392878	upstream_gene_variant	SGK223	protein_coding
HA1	rs4840344	8	8354436	G	A	528	9.36321e-06	6.17561	1.39361	0.392878	upstream_gene_variant	SGK223	protein_coding
RD4	rs184521527	8	9166738	A	C	587	4.00855e-06	21.7596	4.71912	0.0271414	downstream_gene_variant	RP11-10A14.4	protein_coding
NS	rs568424175	8	10844508	G	C	482	2.40681e-06	15.2955	3.24342	0.0133485	intron_variant	XKR6	protein_coding
HA2	rs4831866	8	12920035	C	T	528	7.61093e-06	-29.0663	6.49404	0.0185303	downstream_gene_variant	DLC1	protein_coding
HA3	rs7465160	8	19083421	G	C	528	6.71353e-07	-13.327	2.68177	0.110004	upstream_gene_variant	SH2D4A	protein_coding
HA3	rs60551063	8	19084334	G	A	528	8.29882e-06	-13.1683	2.95431	0.0899309	upstream_gene_variant	SH2D4A	protein_coding
RD	rs2722937	8	28147240	C	T	587	2.65186e-06	4.42893	0.94311	0.359278	upstream_gene_variant	PNOC	protein_coding
RD	rs2614050	8	28147945	G	A	587	7.38085e-07	4.70259	0.949814	0.363947	upstream_gene_variant	PNOC	protein_coding
RD	rs13278107	8	28148713	G	A	587	6.53005e-07	4.7473	0.95426	0.363296	upstream_gene_variant	PNOC	protein_coding
RD	rs2980254	8	28148794	T	C	587	6.74323e-07	4.74548	0.955091	0.363156	upstream_gene_variant	PNOC	protein_coding
RD	rs2980253	8	28149017	T	G	587	2.95154e-06	4.4952	0.961712	0.354741	upstream_gene_variant	PNOC	protein_coding
RD1	rs754879471	8	34446849	G	C	587	9.93818e-06	-17.9733	4.06772	0.0222555	upstream_gene_variant	RP11-258J10.1	lincRNA
NS1	rs77769151	8	38960217	G	A	482	5.66267e-06	-13.4127	2.95524	0.0603537	intron_variant	ADAM9	protein_coding
NS1	rs117432407	8	38965672	G	T	482	6.63363e-06	-13.3184	2.95627	0.0608485	intron_variant	ADAM32	protein_coding
HA	rs4873166	8	51996075	C	T	528	5.0099e-06	-4.92523	1.07906	0.435034	upstream_gene_variant	RP11-401H2.1	antisense
HA	rs2198700	8	52042419	A	G	528	9.806e-06	-4.95762	1.12128	0.374059	downstream_gene_variant	PXDNL	protein_coding
HA	rs17797441	8	52043358	T	C	528	9.96233e-06	-4.95458	1.12146	0.374128	downstream_gene_variant	PXDNL	protein_coding
NS1	rs566246638	8	64193338	G	A	482	3.24271e-06	24.1067	5.17887	0.0160446	downstream_gene_variant	YTHDF3	protein_coding
NS	rs559358257	8	69368504	A	T	482	4.94547e-06	16.985	3.71899	0.0118237	intron_variant	C8orf34	protein_coding
HA3	rs2440661	8	80697185	G	A	528	8.41949e-06	10.2561	2.30255	0.160247	upstream_gene_variant	HEY1	protein_coding
NS4	rs117532263	8	94050366	A	T	482	9.24936e-06	24.7484	5.58148	0.0118849	upstream_gene_variant	TRIQK	protein_coding
HA2	rs12680391	8	95329777	C	T	528	1.68624e-06	-9.70566	2.02717	0.875093	downstream_gene_variant	RAD54B	protein_coding
HA3	rs367874667	8	99755255	T	C	528	8.58144e-06	14.2495	3.20204	0.107848	intron_variant	STK3	protein_coding
NS4	rs6468922	8	105385113	A	T	482	5.38779e-06	-7.73636	1.70064	0.884951	downstream_gene_variant	DPYS	protein_coding
NS4	rs2669441	8	105385657	T	C	482	5.6494e-06	-7.71593	1.69988	0.885041	downstream_gene_variant	DPYS	protein_coding
NS4	rs2853141	8	105386030	C	T	482	4.03314e-06	-7.76587	1.68469	0.883661	downstream_gene_variant	DPYS	protein_coding
NS4	rs55803887	8	105387021	AAAT	A	482	7.21209e-06	-7.63114	1.7006	0.8851	downstream_gene_variant	DPYS	protein_coding
NS4	rs910021602	8	111804102	C	T	482	5.76526e-06	-13.4387	2.96344	0.0576089	downstream_gene_variant	RP11-946L20.1	processed_pseudogene
NS1	rs62522775	8	126761140	C	T	482	1.88339e-06	7.44937	1.56317	0.317516	upstream_gene_variant	RNU6-442P	snRNA
RD1	rs16904360	8	131811653	G	T	587	3.732e-06	-8.35892	1.80703	0.0998501	intron_variant	ADCY8	protein_coding
RD1	rs16904361	8	131811680	T	A	587	3.62068e-06	-8.37305	1.80764	0.099839	intron_variant	ADCY8	protein_coding
RD1	rs79101483	8	131811742	C	T	587	3.43209e-06	-8.39818	1.80874	0.0998305	intron_variant	ADCY8	protein_coding
RD1	rs12547373	8	131811775	G	A	587	6.75931e-06	-8.13526	1.80738	0.102032	intron_variant	ADCY8	protein_coding
RD1	rs12545113	8	131811816	G	T	587	3.44352e-06	-8.31633	1.79138	0.101128	intron_variant	ADCY8	protein_coding
RD1	rs185081950	8	132500033	C	T	587	6.72886e-06	-8.85113	1.96601	0.104494	downstream_gene_variant	CTD-2501M5.1	lincRNA
RD1	rs189491951	8	132500034	A	G	587	6.66137e-06	-8.85455	1.96583	0.104503	downstream_gene_variant	CTD-2501M5.1	lincRNA
RD1	rs2334448	8	132514602	A	C	587	9.52352e-06	-7.10797	1.60533	0.151774	downstream_gene_variant	CTD-2501M5.1	lincRNA
RD1	rs2334447	8	132514603	A	C	587	9.52751e-06	-7.1078	1.60533	0.151774	downstream_gene_variant	CTD-2501M5.1	lincRNA
NS4	rs146958606	8	134124552	A	G	482	6.07736e-07	13.9227	2.79082	0.0423382	intron_variant	TG	protein_coding
NS4	rs146301063	8	134163321	A	G	482	2.8058e-07	14.4161	2.80685	0.0417054	downstream_gene_variant	TG	protein_coding
NS4	rs138231715	8	134172760	G	A	482	8.13687e-07	14.5602	2.95215	0.0376971	downstream_gene_variant	TG	protein_coding
RD1	rs2318350	8	139927016	T	C	587	6.86552e-06	10.841	2.41028	0.940787	upstream_gene_variant	COL22A1	protein_coding
RD1	rs11783340	8	139928616	A	C	587	6.53055e-06	10.8788	2.41299	0.940918	upstream_gene_variant	COL22A1	protein_coding
RD1	rs4736042	8	139931744	C	G	587	4.92078e-06	11.1256	2.43547	0.941438	upstream_gene_variant	COL22A1	protein_coding
RD1	rs4736041	8	139932142	A	G	587	4.70382e-06	11.1633	2.43869	0.941516	upstream_gene_variant	COL22A1	protein_coding
RD1	rs4236876	8	139933503	C	A	587	4.66832e-06	11.2092	2.44787	0.942031	upstream_gene_variant	COL22A1	protein_coding
RD1	rs7000744	8	139934487	G	C	587	2.98979e-06	10.5525	2.2589	0.936043	upstream_gene_variant	COL22A1	protein_coding
RD1	rs6999590	8	139934541	A	G	587	3.75328e-06	10.4638	2.26265	0.935778	upstream_gene_variant	COL22A1	protein_coding
HA2	rs145963173	8	141091849	T	C	528	6.61006e-06	-29.0687	6.45128	0.0146458	intron_variant	TRAPPC9	protein_coding
HA4	rs530785247	8	143629816	GTA	G	528	6.5429e-06	25.8634	5.73717	0.0220549	downstream_gene_variant	BAI1	protein_coding
HA	rs191246138	9	4276359	G	A	528	5.49741e-06	31.2776	6.88198	0.0144309	intron_variant	GLIS3	protein_coding
HA4	rs191246138	9	4276359	G	A	528	8.27056e-06	41.5518	9.3206	0.0144309	intron_variant	GLIS3	protein_coding
HA2	rs983230	9	18140836	T	G	528	2.95581e-06	-6.35705	1.36013	0.461617	downstream_gene_variant	RP11-570H19.2	lincRNA
HA2	rs1331092	9	18150656	T	G	528	7.34812e-06	-6.07816	1.35572	0.472277	downstream_gene_variant	RP11-570H19.2	lincRNA
HA2	rs67294529	9	18187787	T	C	528	2.79233e-06	-7.44999	1.59	0.23604	downstream_gene_variant	RP11-570H19.2	lincRNA
HA2	rs10963507	9	18189889	A	G	528	3.44689e-06	-7.372	1.58803	0.23588	downstream_gene_variant	RP11-570H19.2	lincRNA
HA2	rs2187455	9	18193796	A	G	528	3.73513e-06	-7.28432	1.57478	0.238636	downstream_gene_variant	RP11-570H19.2	lincRNA
HA3	rs10813090	9	29433572	C	T	528	6.13567e-06	-15.8315	3.50126	0.061536	upstream_gene_variant	RP11-373A6.1	processed_pseudogene
RD	rs7872139	9	33865238	C	T	587	9.34912e-06	-4.07012	0.91841	0.61626	intron_variant	UBE2R2	protein_coding
RD	rs1769718	9	33866298	G	A	587	9.19088e-06	-4.06935	0.917474	0.616783	intron_variant	UBE2R2	protein_coding
RD	rs471371	9	33870844	C	T	587	9.39096e-06	-4.06494	0.91744	0.616712	intron_variant	UBE2R2	protein_coding
RD	rs2486677	9	33877850	G	A	587	9.71412e-06	-4.08912	0.924422	0.621941	intron_variant	UBE2R2	protein_coding
RD	rs10971767	9	33891379	C	T	587	9.23436e-06	-4.06715	0.91719	0.616692	intron_variant	UBE2R2	protein_coding
RD	rs7357700	9	33892531	A	T	587	9.20859e-06	-4.06806	0.917268	0.616692	intron_variant	UBE2R2	protein_coding
RD	rs2196	9	33914308	C	T	587	9.24651e-06	-4.06692	0.917195	0.616695	intron_variant	UBE2R2	protein_coding
RD	rs4879734	9	33915904	T	G	587	9.15264e-06	-4.06962	0.917348	0.616749	intron_variant	UBE2R2	protein_coding
RD	rs307652	9	33935736	T	C	587	7.40638e-06	4.09721	0.914216	0.373935	intron_variant	UBAP2	protein_coding
RD	rs307654	9	33948652	C	T	587	9.23545e-06	-4.06716	0.917197	0.616699	intron_variant	UBAP2	protein_coding
RD	rs307655	9	33949105	C	T	587	9.27855e-06	-4.0664	0.917233	0.61666	intron_variant	UBAP2	protein_coding
RD	rs307656	9	33949720	C	T	587	9.24921e-06	-4.06706	0.917241	0.616689	intron_variant	UBAP2	protein_coding
RD	rs307661	9	33960152	G	T	587	8.99992e-06	-4.07226	0.917195	0.616743	intron_variant	UBAP2	protein_coding
RD	rs307664	9	33961352	T	A	587	8.87963e-06	-4.07566	0.917364	0.61687	intron_variant	UBAP2	protein_coding
RD	rs60216977	9	33991301	A	AAATAAT	587	8.99642e-06	4.07235	0.917199	0.383256	intron_variant	UBAP2	protein_coding
RD	rs12342186	9	34048792	C	G	587	4.25272e-06	4.23619	0.921186	0.393872	intron_variant	UBAP2	protein_coding
RD	rs10814065	9	34053815	G	C	587	8.9818e-06	4.11213	0.926084	0.394649	upstream_gene_variant	UBAP2	protein_coding
P	rs9918975	9	38253514	T	C	587	4.82505e-06	-7.15518	1.56491	0.191523	upstream_gene_variant	ALDH1B1	protein_coding
P	rs34092532	9	38254965	T	C	587	7.06493e-06	-7.14578	1.59088	0.184449	upstream_gene_variant	ALDH1B1	protein_coding
P	rs13301052	9	38255872	G	A	587	8.86159e-06	-7.08951	1.59557	0.184761	upstream_gene_variant	ALDH1B1	protein_coding
NS2	rs7865511	9	75848381	T	C	482	7.94767e-06	16.6839	3.73526	0.0325041	downstream_gene_variant	ANXA1	protein_coding
NS2	rs17654486	9	75856404	C	T	482	6.19458e-06	16.8355	3.72496	0.0329409	downstream_gene_variant	ANXA1	protein_coding
NS2	rs113708921	9	75900621	T	C	482	6.86184e-06	16.9376	3.76563	0.0317967	downstream_gene_variant	ANXA1	protein_coding
NS2	rs76008185	9	75910280	T	G	482	6.56477e-06	16.7799	3.72281	0.0321442	downstream_gene_variant	ANXA1	protein_coding
NS2	rs7040115	9	75912131	G	A	482	6.56477e-06	16.7799	3.72281	0.0321442	downstream_gene_variant	ANXA1	protein_coding
NS2	rs7875584	9	75914048	G	A	482	6.56477e-06	16.7799	3.72281	0.0321442	downstream_gene_variant	ANXA1	protein_coding
NS2	rs111369261	9	75918160	A	G	482	6.66944e-06	16.7701	3.72339	0.0322064	downstream_gene_variant	ANXA1	protein_coding
NS2	rs7874568	9	75919260	G	A	482	6.56477e-06	16.7799	3.72281	0.0321442	downstream_gene_variant	ANXA1	protein_coding
NS2	rs7859714	9	75919447	T	C	482	6.56477e-06	16.7799	3.72281	0.0321442	downstream_gene_variant	ANXA1	protein_coding
NS2	rs17058729	9	75921571	T	G	482	6.57579e-06	16.7766	3.72236	0.0321504	downstream_gene_variant	ANXA1	protein_coding
NS2	rs17058732	9	75922054	G	A	482	6.52738e-06	16.7826	3.72239	0.0321618	downstream_gene_variant	ANXA1	protein_coding
NS2	rs17058735	9	75922205	C	T	482	6.57579e-06	16.7766	3.72236	0.0321504	downstream_gene_variant	ANXA1	protein_coding
NS2	rs7855061	9	75925186	G	C	482	6.5695e-06	16.7774	3.72237	0.0321535	downstream_gene_variant	ANXA1	protein_coding
NS2	rs151246263	9	75926792	G	A	482	6.5695e-06	16.7774	3.72237	0.0321535	downstream_gene_variant	ANXA1	protein_coding
NS2	rs111919461	9	75928320	C	G	482	6.5695e-06	16.7774	3.72237	0.0321535	downstream_gene_variant	ANXA1	protein_coding
NS2	rs113837856	9	75928756	G	A	482	6.5695e-06	16.7774	3.72237	0.0321535	downstream_gene_variant	ANXA1	protein_coding
NS2	rs76352675	9	75932943	C	T	482	6.43681e-06	16.7893	3.72144	0.0321857	downstream_gene_variant	ANXA1	protein_coding
NS2	rs202160036	9	75935771	C	CAT	482	6.57579e-06	16.7766	3.72236	0.0321504	downstream_gene_variant	ANXA1	protein_coding
NS2	rs17058744	9	75938463	G	A	482	6.61858e-06	16.7781	3.72384	0.032138	downstream_gene_variant	ANXA1	protein_coding
NS2	rs369608472	9	75939253	T	TATAAG	482	6.57579e-06	16.7766	3.72236	0.0321504	downstream_gene_variant	ANXA1	protein_coding
NS2	rs17058758	9	75942376	T	C	482	6.57579e-06	16.7766	3.72236	0.0321504	downstream_gene_variant	ANXA1	protein_coding
NS2	rs7037292	9	75943435	T	G	482	6.57579e-06	16.7766	3.72236	0.0321504	downstream_gene_variant	ANXA1	protein_coding
NS2	rs78187713	9	75947233	A	T	482	6.57782e-06	16.7754	3.72214	0.0321556	downstream_gene_variant	ANXA1	protein_coding
NS2	rs7040338	9	75948703	T	C	482	6.58498e-06	16.7739	3.72201	0.0321535	downstream_gene_variant	ANXA1	protein_coding
NS2	rs77023543	9	75961089	G	A	482	6.56837e-06	16.7757	3.72197	0.0321515	downstream_gene_variant	ANXA1	protein_coding
NS2	rs77834709	9	75965064	C	T	482	6.56297e-06	16.7758	3.72185	0.0321525	downstream_gene_variant	ANXA1	protein_coding
NS2	rs111351890	9	75966680	T	C	482	6.61909e-06	16.7948	3.72755	0.0321037	downstream_gene_variant	ANXA1	protein_coding
NS2	rs76997272	9	75968169	G	T	482	6.56297e-06	16.7758	3.72185	0.0321525	downstream_gene_variant	ANXA1	protein_coding
NS2	rs7048335	9	75971475	G	A	482	6.58248e-06	16.7855	3.72451	0.0321297	downstream_gene_variant	ANXA1	protein_coding
NS2	rs17058790	9	75972754	T	C	482	9.89131e-06	16.4707	3.7268	0.0327718	downstream_gene_variant	ANXA1	protein_coding
NS2	rs78785444	9	75983501	G	A	482	6.55813e-06	16.7758	3.72172	0.0321535	downstream_gene_variant	ANXA1	protein_coding
NS2	rs117590661	9	75986296	C	T	482	6.55813e-06	16.7758	3.72172	0.0321535	downstream_gene_variant	RP11-404E6.1	processed_pseudogene
NS2	rs111640423	9	76001070	C	T	482	6.52612e-06	16.7757	3.72084	0.0321608	upstream_gene_variant	RP11-128I7.1	lincRNA
NS2	rs74972839	9	76001824	G	A	482	6.52612e-06	16.7757	3.72084	0.0321608	upstream_gene_variant	RP11-128I7.1	lincRNA
NS2	rs55860831	9	76010198	T	G	482	7.7362e-06	16.6463	3.72204	0.0324326	upstream_gene_variant	AL449083.1	miRNA
NS2	rs75789603	9	76017343	T	C	482	6.45441e-06	16.786	3.72119	0.032166	upstream_gene_variant	AL449083.1	miRNA
NS2	rs1414160	9	76032361	G	A	482	6.59031e-06	16.7759	3.7226	0.0321463	upstream_gene_variant	AL449083.1	miRNA
NS2	rs280569	9	76040257	C	T	482	6.56246e-06	16.7732	3.72124	0.0321577	upstream_gene_variant	AL449083.1	miRNA
NS2	rs280570	9	76061969	G	C	482	6.49991e-06	16.7816	3.72144	0.0322095	upstream_gene_variant	RP11-128I7.1	lincRNA
NS2	rs654836	9	76068118	C	T	482	6.46977e-06	16.7852	3.72142	0.0322427	upstream_gene_variant	RP11-128I7.1	lincRNA
NS2	rs665938	9	76068350	G	C	482	6.46931e-06	16.7852	3.72142	0.0322438	upstream_gene_variant	RP11-128I7.1	lincRNA
NS2	rs2484346	9	76070639	A	G	482	6.46597e-06	16.7855	3.72139	0.032361	upstream_gene_variant	RP11-128I7.1	lincRNA
NS2	rs372484	9	76083011	G	C	482	6.38716e-06	16.7754	3.717	0.0325093	upstream_gene_variant	RP11-128I7.1	lincRNA
NS2	rs278746	9	76089841	A	C	482	6.74577e-06	16.716	3.71338	0.0326649	non_coding_transcript_exon_variant	RP11-404E6.1	processed_pseudogene
NS2	rs278745	9	76091400	C	A	482	9.95198e-07	12.4462	2.54388	0.0713537	upstream_gene_variant	RP11-549A6.1	processed_pseudogene
NS2	rs278744	9	76093478	C	T	482	6.37471e-06	16.7767	3.71696	0.0325114	upstream_gene_variant	RP11-549A6.1	processed_pseudogene
NS2	rs278739	9	76098169	T	C	482	6.36154e-06	-16.7783	3.71695	0.967488	upstream_gene_variant	RP11-549A6.1	processed_pseudogene
NS2	rs278737	9	76101641	T	C	482	6.71628e-06	-16.7175	3.71294	0.967323	upstream_gene_variant	RP11-404E6.1	processed_pseudogene
NS2	rs278734	9	76106759	C	G	482	6.70733e-06	-16.7189	3.71303	0.967304	upstream_gene_variant	RP11-549A6.1	processed_pseudogene
NS2	rs402378	9	76112896	G	T	482	6.54327e-06	-16.7645	3.71882	0.967505	upstream_gene_variant	RP11-549A6.1	processed_pseudogene
NS2	rs613522	9	76113083	G	T	482	6.54658e-06	-16.7557	3.71696	0.967488	upstream_gene_variant	RP11-549A6.1	processed_pseudogene
NS2	rs431737	9	76117508	C	A	482	6.5409e-06	-16.7575	3.71719	0.967495	upstream_gene_variant	RP11-549A6.1	processed_pseudogene
NS2	rs278761	9	76129618	T	G	482	6.74501e-06	-16.7006	3.70995	0.967322	upstream_gene_variant	RP11-549A6.1	processed_pseudogene
NS2	rs2814713	9	76148379	G	A	482	6.62187e-06	-16.8314	3.73575	0.967662	upstream_gene_variant	RP11-549A6.1	processed_pseudogene
NS2	rs2814714	9	76148399	C	T	482	6.16667e-06	-16.9133	3.74138	0.967717	upstream_gene_variant	RP11-549A6.1	processed_pseudogene
NS2	rs58792492	9	76148768	G	GCGCAT	482	6.68291e-06	-16.8104	3.73271	0.967583	upstream_gene_variant	RP11-549A6.1	processed_pseudogene
NS2	rs278712	9	76157147	A	G	482	6.80127e-06	-16.7567	3.72386	0.967439	upstream_gene_variant	RP11-549A6.1	processed_pseudogene
NS2	rs278717	9	76159447	T	C	482	6.29907e-06	-15.6808	3.4722	0.962656	upstream_gene_variant	RP11-549A6.1	processed_pseudogene
NS2	rs278725	9	76161795	A	T	482	4.22932e-06	-11.5067	2.50159	0.925396	upstream_gene_variant	RP11-549A6.1	processed_pseudogene
NS2	rs278729	9	76161967	G	A	482	4.24345e-06	-11.5067	2.50196	0.925334	upstream_gene_variant	RP11-549A6.1	processed_pseudogene
NS2	rs448667	9	76163015	G	T	482	4.22932e-06	-11.5067	2.50159	0.925396	regulatory_region_variant	-	enhancer
NS2	rs446098	9	76164221	T	C	482	5.63613e-06	-13.8473	3.05034	0.94965	downstream_gene_variant	RNA5SP286	rRNA
NS2	rs410661	9	76164252	C	T	482	5.31624e-06	-13.8585	3.04455	0.949533	downstream_gene_variant	RNA5SP286	rRNA
NS2	rs452974	9	76164687	C	A	482	6.29907e-06	-15.6808	3.4722	0.962656	downstream_gene_variant	RNA5SP286	rRNA
NS2	rs66464405	9	76164709	C	CTT	482	5.29356e-06	-13.8619	3.04469	0.949539	downstream_gene_variant	RNA5SP286	rRNA
NS2	rs76162217	9	76165662	T	C	482	1.36432e-06	19.1337	3.96131	0.0297956	downstream_gene_variant	RNA5SP286	rRNA
NS2	rs2492828	9	76168265	A	G	482	6.09596e-06	-16.9055	3.73765	0.967666	downstream_gene_variant	RNA5SP286	rRNA
NS2	rs446776	9	76170320	G	A	482	5.19266e-06	-16.8101	3.68898	0.966524	upstream_gene_variant	RP11-128I7.1	lincRNA
NS2	rs442590	9	76171328	G	A	482	6.0643e-06	-16.9103	3.73781	0.967657	upstream_gene_variant	RP11-128I7.1	lincRNA
NS2	rs427024	9	76171624	G	C	482	6.28387e-06	-15.6831	3.47231	0.962637	upstream_gene_variant	RP11-128I7.1	lincRNA
NS2	rs452558	9	76172765	C	T	482	6.0679e-06	-16.9103	3.7379	0.967661	upstream_gene_variant	RP11-128I7.1	lincRNA
NS2	rs374208	9	76173939	T	C	482	7.31064e-06	-16.7949	3.74516	0.966678	upstream_gene_variant	RP11-128I7.1	lincRNA
NS2	rs275527	9	76175690	T	A	482	6.26733e-06	-15.6858	3.47249	0.962605	upstream_gene_variant	RP11-128I7.1	lincRNA
NS2	rs275526	9	76175775	G	A	482	6.26641e-06	-15.6859	3.47249	0.962604	upstream_gene_variant	RP11-128I7.1	lincRNA
NS2	rs275525	9	76175983	A	G	482	6.26582e-06	-15.686	3.4725	0.962603	upstream_gene_variant	RP11-128I7.1	lincRNA
NS2	rs275524	9	76176363	C	T	482	9.4831e-06	-16.5406	3.73491	0.966484	upstream_gene_variant	RP11-128I7.1	lincRNA
NS2	rs275523	9	76176929	C	G	482	6.05369e-06	-16.9127	3.73803	0.967658	upstream_gene_variant	RP11-128I7.1	lincRNA
NS2	rs157120	9	76182325	T	C	482	6.05008e-06	-16.9133	3.73806	0.967652	downstream_gene_variant	RNA5SP286	rRNA
NS2	rs157118	9	76183112	G	C	482	6.03574e-06	-16.918	3.73867	0.967667	downstream_gene_variant	RNA5SP286	rRNA
NS2	rs157115	9	76186619	C	A	482	6.09219e-06	-16.9665	3.75103	0.967763	downstream_gene_variant	RNA5SP286	rRNA
NS2	rs157113	9	76187539	C	T	482	6.27776e-06	-16.9156	3.74503	0.96759	downstream_gene_variant	RNA5SP286	rRNA
NS2	rs157112	9	76187942	T	G	482	6.38571e-06	-16.9065	3.74602	0.967496	downstream_gene_variant	RNA5SP286	rRNA
NS2	rs275516	9	76188557	A	G	482	8.4253e-06	-15.6472	3.51301	0.961633	non_coding_transcript_exon_variant	RP11-128I7.1	lincRNA
NS2	rs190670	9	76189281	A	T	482	7.78163e-06	-16.8057	3.75873	0.966762	intron_variant,non_coding_transcript_variant	RP11-128I7.1	lincRNA
NS2	rs397952165	9	76190014	TA	T	482	5.38116e-06	-17.5214	3.85141	0.968693	intron_variant,non_coding_transcript_variant	RP11-128I7.1	lincRNA
NS2	rs157111	9	76192862	G	A	482	6.72946e-06	-17.0692	3.79141	0.967775	regulatory_region_variant	-	open_chromatin_region
P	rs116947080	9	77513892	A	G	587	3.27474e-06	-21.2144	4.5595	0.0210119	upstream_gene_variant	TRPM6	protein_coding
NS4	rs147763824	9	82360888	T	C	482	2.58512e-07	24.89	4.83167	0.0160394	downstream_gene_variant	TLE4	protein_coding
NS4	rs117829497	9	82382478	G	A	482	4.71895e-06	26.459	5.78097	0.0109761	downstream_gene_variant	TLE4	protein_coding
HA3	rs62572436	9	82936190	A	T	528	4.944e-07	-11.0801	2.20347	0.180545	downstream_gene_variant	RP11-117O7.2	unprocessed_pseudogene
HA3	rs12004067	9	82937200	A	G	528	4.89101e-07	-11.0795	2.20244	0.180597	downstream_gene_variant	RP11-117O7.2	unprocessed_pseudogene
HA3	rs12686679	9	82940625	A	G	528	5.00221e-07	-11.0554	2.19955	0.180728	downstream_gene_variant	RP11-117O7.2	unprocessed_pseudogene
HA3	rs3739809	9	82941434	G	T	528	5.11008e-07	-11.0373	2.19773	0.180868	downstream_gene_variant	RP11-117O7.2	unprocessed_pseudogene
HA3	rs140103714	9	82948743	T	C	528	3.42605e-07	-11.2647	2.20948	0.177646	downstream_gene_variant	RP11-117O7.2	unprocessed_pseudogene
HA3	rs74728338	9	82949507	A	T	528	5.04094e-06	-12.2426	2.68296	0.111887	downstream_gene_variant	NPAP1P4	processed_pseudogene
HA3	rs7041109	9	82954515	A	G	528	3.76654e-07	-11.2341	2.21126	0.17817	downstream_gene_variant	NPAP1P4	processed_pseudogene
HA3	rs7041257	9	82954647	A	G	528	7.28979e-06	-9.61359	2.14348	0.189084	downstream_gene_variant	NPAP1P4	processed_pseudogene
HA3	rs7041680	9	82954954	A	G	528	2.25321e-06	-8.12029	1.71703	0.366265	downstream_gene_variant	NPAP1P4	processed_pseudogene
HA3	rs4350051	9	82959003	C	A	528	8.69055e-07	-10.8265	2.20087	0.180285	downstream_gene_variant	NPAP1P4	processed_pseudogene
HA3	rs62572456	9	82961700	T	C	528	8.80116e-07	-10.8244	2.20155	0.180372	downstream_gene_variant	NPAP1P4	processed_pseudogene
HA3	rs77602735	9	82963294	C	CT	528	7.0368e-07	-10.9154	2.20053	0.190377	downstream_gene_variant	RP11-117O7.2	unprocessed_pseudogene
HA3	rs1889283	9	82965051	T	C	528	1.92682e-06	-10.5216	2.20999	0.181577	downstream_gene_variant	RP11-117O7.2	unprocessed_pseudogene
RD1	rs142479165	9	84680894	T	A	587	3.8601e-06	-18.7767	4.06529	0.0215392	downstream_gene_variant	SPATA31D1	protein_coding
RD1	rs191736373	9	84815560	T	G	587	8.02825e-06	-19.9918	4.47801	0.0167198	upstream_gene_variant	DDX10P2	processed_pseudogene
RD4	rs78806241	9	89976188	G	A	587	6.69705e-06	21.9676	4.87834	0.0193305	upstream_gene_variant	DAPK1	protein_coding
RD4	rs144327780	9	89979771	T	C	587	6.5916e-06	22.0373	4.89016	0.0192888	upstream_gene_variant	DAPK1	protein_coding
RD4	rs1930059	9	89980165	G	A	587	6.50233e-06	22.0856	4.89772	0.0192598	upstream_gene_variant	DAPK1	protein_coding
RD4	rs76891568	9	89982679	T	G	587	6.64447e-06	22.0679	4.89878	0.0192751	upstream_gene_variant	DAPK1	protein_coding
RD4	rs113973511	9	95802870	A	G	587	6.31507e-06	15.4039	3.4113	0.0445911	downstream_gene_variant	FGD3	protein_coding
NS	rs1491106	9	109483517	T	G	482	8.31417e-06	3.28998	0.738172	0.431905	upstream_gene_variant	ZNF462	protein_coding
NS	rs996856	9	109487910	A	G	482	8.736e-06	3.27765	0.737163	0.431371	upstream_gene_variant	ZNF462	protein_coding
NS	rs72746735	9	113176961	C	T	482	1.93319e-06	7.98125	1.67663	0.0512863	intron_variant	SVEP1	protein_coding
HA2	rs17343377	9	114477470	T	C	528	6.86933e-06	-13.1703	2.92823	0.05766	intron_variant	C9orf84	protein_coding
HA	rs17343377	9	114477470	T	C	528	9.48215e-06	-10.0497	2.26923	0.05766	intron_variant	C9orf84	protein_coding
HA	rs398011970	9	118693815	T	TA	528	5.29533e-06	9.74153	2.13971	0.930185	upstream_gene_variant	RP11-284G10.1	lincRNA
HA	rs77320014	9	120843540	A	G	528	6.90377e-06	-19.75	4.39217	0.0175502	downstream_gene_variant	TPT1P9	processed_pseudogene
NS2	rs144636673	9	122216146	T	TG	482	9.07151e-06	10.6583	2.4015	0.0825985	upstream_gene_variant	RP11-295D22.1	protein_coding
HA3	rs7855711	9	128860371	T	C	528	9.39366e-06	15.0931	3.40649	0.933558	downstream_gene_variant	PBX3	protein_coding
RD4	rs369970004	9	133040160	G	C	587	6.60329e-07	-9.81139	1.97306	0.200802	upstream_gene_variant	HMCN2	protein_coding

## Sheet: Table S5
#Uploaded_variation	Location	Allele	Consequence	IMPACT	SYMBOL	Gene	Feature_type	Feature	BIOTYPE	EXON	INTRON	HGVSc	HGVSp	cDNA_position	CDS_position	Protein_position	Amino_acids	Codons	Existing_variation	DISTANCE	STRAND	FLAGS	SYMBOL_SOURCE	HGNC_ID	SIFT	PolyPhen	CLIN_SIG	SOMATIC	PHENO	PUBMED	MOTIF_NAME	MOTIF_POS	HIGH_INF_POS	MOTIF_SCORE_CHANGE	TRANSCRIPTION_FACTORS	AF	AFR_AF	AMR_AF	EAS_AF	EUR_AF	SAS_AF	AA_AF	EA_AF	gnomAD_AF	gnomAD_AFR_AF	gnomAD_AMR_AF	gnomAD_ASJ_AF	gnomAD_EAS_AF	gnomAD_FIN_AF
rs1000639171	12:6534810-6534810	A	downstream_gene_variant	MODIFIER	LTBR	ENSG00000111321	Transcript	ENST00000228918.4	protein_coding	-	-	-	-	-	-	-	-	-	rs1000639171	34081	1	-	HGNC	6718	-	-	-	-	-	-	-	-	-	-	-	-	-	-	-	-	-	-	-	-	-	-	-	-	-
rs1000639171	12:6534810-6534810	T	downstream_gene_variant	MODIFIER	LTBR	ENSG00000111321	Transcript	ENST00000228918.4	protein_coding	-	-	-	-	-	-	-	-	-	rs1000639171	34081	1	-	HGNC	6718	-	-	-	-	-	-	-	-	-	-	-	-	-	-	-	-	-	-	-	-	-	-	-	-	-
rs1000639171	12:6534810-6534810	A	upstream_gene_variant	MODIFIER	TAPBPL	ENSG00000139192	Transcript	ENST00000266556.7	protein_coding	-	-	-	-	-	-	-	-	-	rs1000639171	26440	1	-	HGNC	30683	-	-	-	-	-	-	-	-	-	-	-	-	-	-	-	-	-	-	-	-	-	-	-	-	-
rs1000639171	12:6534810-6534810	T	upstream_gene_variant	MODIFIER	TAPBPL	ENSG00000139192	Transcript	ENST00000266556.7	protein_coding	-	-	-	-	-	-	-	-	-	rs1000639171	26440	1	-	HGNC	30683	-	-	-	-	-	-	-	-	-	-	-	-	-	-	-	-	-	-	-	-	-	-	-	-	-
rs1000639171	12:6534810-6534810	A	upstream_gene_variant	MODIFIER	CD27	ENSG00000139193	Transcript	ENST00000266557.3	protein_coding	-	-	-	-	-	-	-	-	-	rs1000639171	19223	1	-	HGNC	11922	-	-	-	-	-	-	-	-	-	-	-	-	-	-	-	-	-	-	-	-	-	-	-	-	-
rs1000639171	12:6534810-6534810	T	upstream_gene_variant	MODIFIER	CD27	ENSG00000139193	Transcript	ENST00000266557.3	protein_coding	-	-	-	-	-	-	-	-	-	rs1000639171	19223	1	-	HGNC	11922	-	-	-	-	-	-	-	-	-	-	-	-	-	-	-	-	-	-	-	-	-	-	-	-	-
rs1000639171	12:6534810-6534810	A	downstream_gene_variant	MODIFIER	VAMP1	ENSG00000139190	Transcript	ENST00000361716.3	protein_coding	-	-	-	-	-	-	-	-	-	rs1000639171	36593	-1	-	HGNC	12642	-	-	-	-	-	-	-	-	-	-	-	-	-	-	-	-	-	-	-	-	-	-	-	-	-
rs1000639171	12:6534810-6534810	T	downstream_gene_variant	MODIFIER	VAMP1	ENSG00000139190	Transcript	ENST00000361716.3	protein_coding	-	-	-	-	-	-	-	-	-	rs1000639171	36593	-1	-	HGNC	12642	-	-	-	-	-	-	-	-	-	-	-	-	-	-	-	-	-	-	-	-	-	-	-	-	-
rs1000639171	12:6534810-6534810	A	downstream_gene_variant	MODIFIER	VAMP1	ENSG00000139190	Transcript	ENST00000396308.3	protein_coding	-	-	-	-	-	-	-	-	-	rs1000639171	38216	-1	-	HGNC	12642	-	-	-	-	-	-	-	-	-	-	-	-	-	-	-	-	-	-	-	-	-	-	-	-	-
rs1000639171	12:6534810-6534810	T	downstream_gene_variant	MODIFIER	VAMP1	ENSG00000139190	Transcript	ENST00000396308.3	protein_coding	-	-	-	-	-	-	-	-	-	rs1000639171	38216	-1	-	HGNC	12642	-	-	-	-	-	-	-	-	-	-	-	-	-	-	-	-	-	-	-	-	-	-	-	-	-
rs1000639171	12:6534810-6534810	A	downstream_gene_variant	MODIFIER	CD27-AS1	ENSG00000215039	Transcript	ENST00000399492.2	antisense	-	-	-	-	-	-	-	-	-	rs1000639171	13595	-1	-	HGNC	43896	-	-	-	-	-	-	-	-	-	-	-	-	-	-	-	-	-	-	-	-	-	-	-	-	-
rs1000639171	12:6534810-6534810	T	downstream_gene_variant	MODIFIER	CD27-AS1	ENSG00000215039	Transcript	ENST00000399492.2	antisense	-	-	-	-	-	-	-	-	-	rs1000639171	13595	-1	-	HGNC	43896	-	-	-	-	-	-	-	-	-	-	-	-	-	-	-	-	-	-	-	-	-	-	-	-	-
rs1000639171	12:6534810-6534810	A	downstream_gene_variant	MODIFIER	VAMP1	ENSG00000139190	Transcript	ENST00000400911.3	protein_coding	-	-	-	-	-	-	-	-	-	rs1000639171	36593	-1	-	HGNC	12642	-	-	-	-	-	-	-	-	-	-	-	-	-	-	-	-	-	-	-	-	-	-	-	-	-
rs1000639171	12:6534810-6534810	T	downstream_gene_variant	MODIFIER	VAMP1	ENSG00000139190	Transcript	ENST00000400911.3	protein_coding	-	-	-	-	-	-	-	-	-	rs1000639171	36593	-1	-	HGNC	12642	-	-	-	-	-	-	-	-	-	-	-	-	-	-	-	-	-	-	-	-	-	-	-	-	-
rs1000639171	12:6534810-6534810	A	downstream_gene_variant	MODIFIER	CD27-AS1	ENSG00000215039	Transcript	ENST00000417058.2	retained_intron	-	-	-	-	-	-	-	-	-	rs1000639171	13514	-1	-	HGNC	43896	-	-	-	-	-	-	-	-	-	-	-	-	-	-	-	-	-	-	-	-	-	-	-	-	-
rs1000639171	12:6534810-6534810	T	downstream_gene_variant	MODIFIER	CD27-AS1	ENSG00000215039	Transcript	ENST00000417058.2	retained_intron	-	-	-	-	-	-	-	-	-	rs1000639171	13514	-1	-	HGNC	43896	-	-	-	-	-	-	-	-	-	-	-	-	-	-	-	-	-	-	-	-	-	-	-	-	-
rs1000639171	12:6534810-6534810	A	upstream_gene_variant	MODIFIER	RP1-102E24.9	ENSG00000224906	Transcript	ENST00000425281.2	processed_pseudogene	-	-	-	-	-	-	-	-	-	rs1000639171	12855	1	-	Clone_based_vega_gene	-	-	-	-	-	-	-	-	-	-	-	-	-	-	-	-	-	-	-	-	-	-	-	-	-	-
rs1000639171	12:6534810-6534810	T	upstream_gene_variant	MODIFIER	RP1-102E24.9	ENSG00000224906	Transcript	ENST00000425281.2	processed_pseudogene	-	-	-	-	-	-	-	-	-	rs1000639171	12855	1	-	Clone_based_vega_gene	-	-	-	-	-	-	-	-	-	-	-	-	-	-	-	-	-	-	-	-	-	-	-	-	-	-
rs1000639171	12:6534810-6534810	A	downstream_gene_variant	MODIFIER	LTBR	ENSG00000111321	Transcript	ENST00000440421.2	retained_intron	-	-	-	-	-	-	-	-	-	rs1000639171	39273	1	-	HGNC	6718	-	-	-	-	-	-	-	-	-	-	-	-	-	-	-	-	-	-	-	-	-	-	-	-	-
rs1000639171	12:6534810-6534810	T	downstream_gene_variant	MODIFIER	LTBR	ENSG00000111321	Transcript	ENST00000440421.2	retained_intron	-	-	-	-	-	-	-	-	-	rs1000639171	39273	1	-	HGNC	6718	-	-	-	-	-	-	-	-	-	-	-	-	-	-	-	-	-	-	-	-	-	-	-	-	-
rs1000639171	12:6534810-6534810	A	downstream_gene_variant	MODIFIER	LTBR	ENSG00000111321	Transcript	ENST00000441074.2	retained_intron	-	-	-	-	-	-	-	-	-	rs1000639171	34077	1	-	HGNC	6718	-	-	-	-	-	-	-	-	-	-	-	-	-	-	-	-	-	-	-	-	-	-	-	-	-
rs1000639171	12:6534810-6534810	T	downstream_gene_variant	MODIFIER	LTBR	ENSG00000111321	Transcript	ENST00000441074.2	retained_intron	-	-	-	-	-	-	-	-	-	rs1000639171	34077	1	-	HGNC	6718	-	-	-	-	-	-	-	-	-	-	-	-	-	-	-	-	-	-	-	-	-	-	-	-	-
rs1000639171	12:6534810-6534810	A	downstream_gene_variant	MODIFIER	LTBR	ENSG00000111321	Transcript	ENST00000444814.2	retained_intron	-	-	-	-	-	-	-	-	-	rs1000639171	38068	1	-	HGNC	6718	-	-	-	-	-	-	-	-	-	-	-	-	-	-	-	-	-	-	-	-	-	-	-	-	-
rs1000639171	12:6534810-6534810	T	downstream_gene_variant	MODIFIER	LTBR	ENSG00000111321	Transcript	ENST00000444814.2	retained_intron	-	-	-	-	-	-	-	-	-	rs1000639171	38068	1	-	HGNC	6718	-	-	-	-	-	-	-	-	-	-	-	-	-	-	-	-	-	-	-	-	-	-	-	-	-
rs1000639171	12:6534810-6534810	A	upstream_gene_variant	MODIFIER	RP1-102E24.9	ENSG00000224906	Transcript	ENST00000447193.2	processed_pseudogene	-	-	-	-	-	-	-	-	-	rs1000639171	12854	1	-	Clone_based_vega_gene	-	-	-	-	-	-	-	-	-	-	-	-	-	-	-	-	-	-	-	-	-	-	-	-	-	-
rs1000639171	12:6534810-6534810	T	upstream_gene_variant	MODIFIER	RP1-102E24.9	ENSG00000224906	Transcript	ENST00000447193.2	processed_pseudogene	-	-	-	-	-	-	-	-	-	rs1000639171	12854	1	-	Clone_based_vega_gene	-	-	-	-	-	-	-	-	-	-	-	-	-	-	-	-	-	-	-	-	-	-	-	-	-	-
rs1000639171	12:6534810-6534810	A	downstream_gene_variant	MODIFIER	CD27-AS1	ENSG00000215039	Transcript	ENST00000447687.2	retained_intron	-	-	-	-	-	-	-	-	-	rs1000639171	22186	-1	-	HGNC	43896	-	-	-	-	-	-	-	-	-	-	-	-	-	-	-	-	-	-	-	-	-	-	-	-	-
rs1000639171	12:6534810-6534810	T	downstream_gene_variant	MODIFIER	CD27-AS1	ENSG00000215039	Transcript	ENST00000447687.2	retained_intron	-	-	-	-	-	-	-	-	-	rs1000639171	22186	-1	-	HGNC	43896	-	-	-	-	-	-	-	-	-	-	-	-	-	-	-	-	-	-	-	-	-	-	-	-	-
rs1000639171	12:6534810-6534810	A	upstream_gene_variant	MODIFIER	RP1-102E24.1	ENSG00000213942	Transcript	ENST00000498412.1	processed_pseudogene	-	-	-	-	-	-	-	-	-	rs1000639171	15631	-1	-	Clone_based_vega_gene	-	-	-	-	-	-	-	-	-	-	-	-	-	-	-	-	-	-	-	-	-	-	-	-	-	-
rs1000639171	12:6534810-6534810	T	upstream_gene_variant	MODIFIER	RP1-102E24.1	ENSG00000213942	Transcript	ENST00000498412.1	processed_pseudogene	-	-	-	-	-	-	-	-	-	rs1000639171	15631	-1	-	Clone_based_vega_gene	-	-	-	-	-	-	-	-	-	-	-	-	-	-	-	-	-	-	-	-	-	-	-	-	-	-
rs1000639171	12:6534810-6534810	A	downstream_gene_variant	MODIFIER	CD27-AS1	ENSG00000215039	Transcript	ENST00000504270.2	retained_intron	-	-	-	-	-	-	-	-	-	rs1000639171	21972	-1	-	HGNC	43896	-	-	-	-	-	-	-	-	-	-	-	-	-	-	-	-	-	-	-	-	-	-	-	-	-
rs1000639171	12:6534810-6534810	T	downstream_gene_variant	MODIFIER	CD27-AS1	ENSG00000215039	Transcript	ENST00000504270.2	retained_intron	-	-	-	-	-	-	-	-	-	rs1000639171	21972	-1	-	HGNC	43896	-	-	-	-	-	-	-	-	-	-	-	-	-	-	-	-	-	-	-	-	-	-	-	-	-
rs1000639171	12:6534810-6534810	A	downstream_gene_variant	MODIFIER	VAMP1	ENSG00000139190	Transcript	ENST00000535180.1	protein_coding	-	-	-	-	-	-	-	-	-	rs1000639171	37033	-1	-	HGNC	12642	-	-	-	-	-	-	-	-	-	-	-	-	-	-	-	-	-	-	-	-	-	-	-	-	-
rs1000639171	12:6534810-6534810	T	downstream_gene_variant	MODIFIER	VAMP1	ENSG00000139190	Transcript	ENST00000535180.1	protein_coding	-	-	-	-	-	-	-	-	-	rs1000639171	37033	-1	-	HGNC	12642	-	-	-	-	-	-	-	-	-	-	-	-	-	-	-	-	-	-	-	-	-	-	-	-	-
rs1000639171	12:6534810-6534810	A	downstream_gene_variant	MODIFIER	CD27-AS1	ENSG00000215039	Transcript	ENST00000535639.1	retained_intron	-	-	-	-	-	-	-	-	-	rs1000639171	13357	-1	-	HGNC	43896	-	-	-	-	-	-	-	-	-	-	-	-	-	-	-	-	-	-	-	-	-	-	-	-	-
rs1000639171	12:6534810-6534810	T	downstream_gene_variant	MODIFIER	CD27-AS1	ENSG00000215039	Transcript	ENST00000535639.1	retained_intron	-	-	-	-	-	-	-	-	-	rs1000639171	13357	-1	-	HGNC	43896	-	-	-	-	-	-	-	-	-	-	-	-	-	-	-	-	-	-	-	-	-	-	-	-	-
rs1000639171	12:6534810-6534810	A	downstream_gene_variant	MODIFIER	LTBR	ENSG00000111321	Transcript	ENST00000535739.1	retained_intron	-	-	-	-	-	-	-	-	-	rs1000639171	39201	1	-	HGNC	6718	-	-	-	-	-	-	-	-	-	-	-	-	-	-	-	-	-	-	-	-	-	-	-	-	-
rs1000639171	12:6534810-6534810	T	downstream_gene_variant	MODIFIER	LTBR	ENSG00000111321	Transcript	ENST00000535739.1	retained_intron	-	-	-	-	-	-	-	-	-	rs1000639171	39201	1	-	HGNC	6718	-	-	-	-	-	-	-	-	-	-	-	-	-	-	-	-	-	-	-	-	-	-	-	-	-
rs1000639171	12:6534810-6534810	A	downstream_gene_variant	MODIFIER	VAMP1	ENSG00000139190	Transcript	ENST00000535927.1	retained_intron	-	-	-	-	-	-	-	-	-	rs1000639171	39027	-1	-	HGNC	12642	-	-	-	-	-	-	-	-	-	-	-	-	-	-	-	-	-	-	-	-	-	-	-	-	-
rs1000639171	12:6534810-6534810	T	downstream_gene_variant	MODIFIER	VAMP1	ENSG00000139190	Transcript	ENST00000535927.1	retained_intron	-	-	-	-	-	-	-	-	-	rs1000639171	39027	-1	-	HGNC	12642	-	-	-	-	-	-	-	-	-	-	-	-	-	-	-	-	-	-	-	-	-	-	-	-	-
rs1000639171	12:6534810-6534810	A	downstream_gene_variant	MODIFIER	CD27-AS1	ENSG00000215039	Transcript	ENST00000536388.1	retained_intron	-	-	-	-	-	-	-	-	-	rs1000639171	22129	-1	-	HGNC	43896	-	-	-	-	-	-	-	-	-	-	-	-	-	-	-	-	-	-	-	-	-	-	-	-	-
rs1000639171	12:6534810-6534810	T	downstream_gene_variant	MODIFIER	CD27-AS1	ENSG00000215039	Transcript	ENST00000536388.1	retained_intron	-	-	-	-	-	-	-	-	-	rs1000639171	22129	-1	-	HGNC	43896	-	-	-	-	-	-	-	-	-	-	-	-	-	-	-	-	-	-	-	-	-	-	-	-	-
rs1000639171	12:6534810-6534810	A	upstream_gene_variant	MODIFIER	SCNN1A	ENSG00000111319	Transcript	ENST00000536411.1	processed_transcript	-	-	-	-	-	-	-	-	-	rs1000639171	49616	-1	-	HGNC	10599	-	-	-	-	-	-	-	-	-	-	-	-	-	-	-	-	-	-	-	-	-	-	-	-	-
rs1000639171	12:6534810-6534810	T	upstream_gene_variant	MODIFIER	SCNN1A	ENSG00000111319	Transcript	ENST00000536411.1	processed_transcript	-	-	-	-	-	-	-	-	-	rs1000639171	49616	-1	-	HGNC	10599	-	-	-	-	-	-	-	-	-	-	-	-	-	-	-	-	-	-	-	-	-	-	-	-	-
rs1000639171	12:6534810-6534810	A	upstream_gene_variant	MODIFIER	SCNN1A	ENSG00000111319	Transcript	ENST00000536788.1	protein_coding	-	-	-	-	-	-	-	-	-	rs1000639171	47914	-1	cds_end_NF	HGNC	10599	-	-	-	-	-	-	-	-	-	-	-	-	-	-	-	-	-	-	-	-	-	-	-	-	-
rs1000639171	12:6534810-6534810	T	upstream_gene_variant	MODIFIER	SCNN1A	ENSG00000111319	Transcript	ENST00000536788.1	protein_coding	-	-	-	-	-	-	-	-	-	rs1000639171	47914	-1	cds_end_NF	HGNC	10599	-	-	-	-	-	-	-	-	-	-	-	-	-	-	-	-	-	-	-	-	-	-	-	-	-
rs1000639171	12:6534810-6534810	A	downstream_gene_variant	MODIFIER	LTBR	ENSG00000111321	Transcript	ENST00000536876.1	protein_coding	-	-	-	-	-	-	-	-	-	rs1000639171	39199	1	cds_end_NF	HGNC	6718	-	-	-	-	-	-	-	-	-	-	-	-	-	-	-	-	-	-	-	-	-	-	-	-	-
rs1000639171	12:6534810-6534810	T	downstream_gene_variant	MODIFIER	LTBR	ENSG00000111321	Transcript	ENST00000536876.1	protein_coding	-	-	-	-	-	-	-	-	-	rs1000639171	39199	1	cds_end_NF	HGNC	6718	-	-	-	-	-	-	-	-	-	-	-	-	-	-	-	-	-	-	-	-	-	-	-	-	-
rs1000639171	12:6534810-6534810	A	downstream_gene_variant	MODIFIER	CD27-AS1	ENSG00000215039	Transcript	ENST00000537003.1	retained_intron	-	-	-	-	-	-	-	-	-	rs1000639171	22346	-1	-	HGNC	43896	-	-	-	-	-	-	-	-	-	-	-	-	-	-	-	-	-	-	-	-	-	-	-	-	-
rs1000639171	12:6534810-6534810	T	downstream_gene_variant	MODIFIER	CD27-AS1	ENSG00000215039	Transcript	ENST00000537003.1	retained_intron	-	-	-	-	-	-	-	-	-	rs1000639171	22346	-1	-	HGNC	43896	-	-	-	-	-	-	-	-	-	-	-	-	-	-	-	-	-	-	-	-	-	-	-	-	-
rs1000639171	12:6534810-6534810	A	downstream_gene_variant	MODIFIER	CD27-AS1	ENSG00000215039	Transcript	ENST00000538616.1	retained_intron	-	-	-	-	-	-	-	-	-	rs1000639171	24767	-1	-	HGNC	43896	-	-	-	-	-	-	-	-	-	-	-	-	-	-	-	-	-	-	-	-	-	-	-	-	-
rs1000639171	12:6534810-6534810	T	downstream_gene_variant	MODIFIER	CD27-AS1	ENSG00000215039	Transcript	ENST00000538616.1	retained_intron	-	-	-	-	-	-	-	-	-	rs1000639171	24767	-1	-	HGNC	43896	-	-	-	-	-	-	-	-	-	-	-	-	-	-	-	-	-	-	-	-	-	-	-	-	-
rs1000639171	12:6534810-6534810	A	upstream_gene_variant	MODIFIER	SCNN1A	ENSG00000111319	Transcript	ENST00000538957.1	processed_transcript	-	-	-	-	-	-	-	-	-	rs1000639171	47956	-1	-	HGNC	10599	-	-	-	-	-	-	-	-	-	-	-	-	-	-	-	-	-	-	-	-	-	-	-	-	-
rs1000639171	12:6534810-6534810	T	upstream_gene_variant	MODIFIER	SCNN1A	ENSG00000111319	Transcript	ENST00000538957.1	processed_transcript	-	-	-	-	-	-	-	-	-	rs1000639171	47956	-1	-	HGNC	10599	-	-	-	-	-	-	-	-	-	-	-	-	-	-	-	-	-	-	-	-	-	-	-	-	-
rs1000639171	12:6534810-6534810	A	downstream_gene_variant	MODIFIER	VAMP1	ENSG00000139190	Transcript	ENST00000538970.1	retained_intron	-	-	-	-	-	-	-	-	-	rs1000639171	38938	-1	-	HGNC	12642	-	-	-	-	-	-	-	-	-	-	-	-	-	-	-	-	-	-	-	-	-	-	-	-	-
rs1000639171	12:6534810-6534810	T	downstream_gene_variant	MODIFIER	VAMP1	ENSG00000139190	Transcript	ENST00000538970.1	retained_intron	-	-	-	-	-	-	-	-	-	rs1000639171	38938	-1	-	HGNC	12642	-	-	-	-	-	-	-	-	-	-	-	-	-	-	-	-	-	-	-	-	-	-	-	-	-
rs1000639171	12:6534810-6534810	A	downstream_gene_variant	MODIFIER	VAMP1	ENSG00000139190	Transcript	ENST00000539047.1	processed_transcript	-	-	-	-	-	-	-	-	-	rs1000639171	39559	-1	-	HGNC	12642	-	-	-	-	-	-	-	-	-	-	-	-	-	-	-	-	-	-	-	-	-	-	-	-	-
rs1000639171	12:6534810-6534810	T	downstream_gene_variant	MODIFIER	VAMP1	ENSG00000139190	Transcript	ENST00000539047.1	processed_transcript	-	-	-	-	-	-	-	-	-	rs1000639171	39559	-1	-	HGNC	12642	-	-	-	-	-	-	-	-	-	-	-	-	-	-	-	-	-	-	-	-	-	-	-	-	-
rs1000639171	12:6534810-6534810	A	upstream_gene_variant	MODIFIER	TAPBPL	ENSG00000139192	Transcript	ENST00000539384.1	processed_transcript	-	-	-	-	-	-	-	-	-	rs1000639171	26046	1	-	HGNC	30683	-	-	-	-	-	-	-	-	-	-	-	-	-	-	-	-	-	-	-	-	-	-	-	-	-
rs1000639171	12:6534810-6534810	T	upstream_gene_variant	MODIFIER	TAPBPL	ENSG00000139192	Transcript	ENST00000539384.1	processed_transcript	-	-	-	-	-	-	-	-	-	rs1000639171	26046	1	-	HGNC	30683	-	-	-	-	-	-	-	-	-	-	-	-	-	-	-	-	-	-	-	-	-	-	-	-	-
rs1000639171	12:6534810-6534810	A	downstream_gene_variant	MODIFIER	LTBR	ENSG00000111321	Transcript	ENST00000539925.1	protein_coding	-	-	-	-	-	-	-	-	-	rs1000639171	34420	1	-	HGNC	6718	-	-	-	-	-	-	-	-	-	-	-	-	-	-	-	-	-	-	-	-	-	-	-	-	-
rs1000639171	12:6534810-6534810	T	downstream_gene_variant	MODIFIER	LTBR	ENSG00000111321	Transcript	ENST00000539925.1	protein_coding	-	-	-	-	-	-	-	-	-	rs1000639171	34420	1	-	HGNC	6718	-	-	-	-	-	-	-	-	-	-	-	-	-	-	-	-	-	-	-	-	-	-	-	-	-
rs1000639171	12:6534810-6534810	A	downstream_gene_variant	MODIFIER	LTBR	ENSG00000111321	Transcript	ENST00000541005.1	processed_transcript	-	-	-	-	-	-	-	-	-	rs1000639171	34909	1	-	HGNC	6718	-	-	-	-	-	-	-	-	-	-	-	-	-	-	-	-	-	-	-	-	-	-	-	-	-
rs1000639171	12:6534810-6534810	T	downstream_gene_variant	MODIFIER	LTBR	ENSG00000111321	Transcript	ENST00000541005.1	processed_transcript	-	-	-	-	-	-	-	-	-	rs1000639171	34909	1	-	HGNC	6718	-	-	-	-	-	-	-	-	-	-	-	-	-	-	-	-	-	-	-	-	-	-	-	-	-
rs1000639171	12:6534810-6534810	A	downstream_gene_variant	MODIFIER	LTBR	ENSG00000111321	Transcript	ENST00000541102.1	protein_coding	-	-	-	-	-	-	-	-	-	rs1000639171	34533	1	-	HGNC	6718	-	-	-	-	-	-	-	-	-	-	-	-	-	-	-	-	-	-	-	-	-	-	-	-	-
rs1000639171	12:6534810-6534810	T	downstream_gene_variant	MODIFIER	LTBR	ENSG00000111321	Transcript	ENST00000541102.1	protein_coding	-	-	-	-	-	-	-	-	-	rs1000639171	34533	1	-	HGNC	6718	-	-	-	-	-	-	-	-	-	-	-	-	-	-	-	-	-	-	-	-	-	-	-	-	-
rs1000639171	12:6534810-6534810	A	upstream_gene_variant	MODIFIER	CD27	ENSG00000139193	Transcript	ENST00000541233.1	processed_transcript	-	-	-	-	-	-	-	-	-	rs1000639171	19708	1	-	HGNC	11922	-	-	-	-	-	-	-	-	-	-	-	-	-	-	-	-	-	-	-	-	-	-	-	-	-
rs1000639171	12:6534810-6534810	T	upstream_gene_variant	MODIFIER	CD27	ENSG00000139193	Transcript	ENST00000541233.1	processed_transcript	-	-	-	-	-	-	-	-	-	rs1000639171	19708	1	-	HGNC	11922	-	-	-	-	-	-	-	-	-	-	-	-	-	-	-	-	-	-	-	-	-	-	-	-	-
rs1000639171	12:6534810-6534810	A	downstream_gene_variant	MODIFIER	RP1-102E24.8	ENSG00000256433	Transcript	ENST00000541888.1	lincRNA	-	-	-	-	-	-	-	-	-	rs1000639171	30575	1	-	Clone_based_vega_gene	-	-	-	-	-	-	-	-	-	-	-	-	-	-	-	-	-	-	-	-	-	-	-	-	-	-
rs1000639171	12:6534810-6534810	T	downstream_gene_variant	MODIFIER	RP1-102E24.8	ENSG00000256433	Transcript	ENST00000541888.1	lincRNA	-	-	-	-	-	-	-	-	-	rs1000639171	30575	1	-	Clone_based_vega_gene	-	-	-	-	-	-	-	-	-	-	-	-	-	-	-	-	-	-	-	-	-	-	-	-	-	-
rs1000639171	12:6534810-6534810	A	upstream_gene_variant	MODIFIER	TAPBPL	ENSG00000139192	Transcript	ENST00000542160.1	processed_transcript	-	-	-	-	-	-	-	-	-	rs1000639171	32062	1	-	HGNC	30683	-	-	-	-	-	-	-	-	-	-	-	-	-	-	-	-	-	-	-	-	-	-	-	-	-
rs1000639171	12:6534810-6534810	T	upstream_gene_variant	MODIFIER	TAPBPL	ENSG00000139192	Transcript	ENST00000542160.1	processed_transcript	-	-	-	-	-	-	-	-	-	rs1000639171	32062	1	-	HGNC	30683	-	-	-	-	-	-	-	-	-	-	-	-	-	-	-	-	-	-	-	-	-	-	-	-	-
rs1000639171	12:6534810-6534810	A	downstream_gene_variant	MODIFIER	LTBR	ENSG00000111321	Transcript	ENST00000542830.1	processed_transcript	-	-	-	-	-	-	-	-	-	rs1000639171	40367	1	-	HGNC	6718	-	-	-	-	-	-	-	-	-	-	-	-	-	-	-	-	-	-	-	-	-	-	-	-	-
rs1000639171	12:6534810-6534810	T	downstream_gene_variant	MODIFIER	LTBR	ENSG00000111321	Transcript	ENST00000542830.1	processed_transcript	-	-	-	-	-	-	-	-	-	rs1000639171	40367	1	-	HGNC	6718	-	-	-	-	-	-	-	-	-	-	-	-	-	-	-	-	-	-	-	-	-	-	-	-	-
rs1000639171	12:6534810-6534810	A	downstream_gene_variant	MODIFIER	LTBR	ENSG00000111321	Transcript	ENST00000543190.1	protein_coding	-	-	-	-	-	-	-	-	-	rs1000639171	37138	1	-	HGNC	6718	-	-	-	-	-	-	-	-	-	-	-	-	-	-	-	-	-	-	-	-	-	-	-	-	-
rs1000639171	12:6534810-6534810	T	downstream_gene_variant	MODIFIER	LTBR	ENSG00000111321	Transcript	ENST00000543190.1	protein_coding	-	-	-	-	-	-	-	-	-	rs1000639171	37138	1	-	HGNC	6718	-	-	-	-	-	-	-	-	-	-	-	-	-	-	-	-	-	-	-	-	-	-	-	-	-
rs1000639171	12:6534810-6534810	A	downstream_gene_variant	MODIFIER	LTBR	ENSG00000111321	Transcript	ENST00000543542.1	processed_transcript	-	-	-	-	-	-	-	-	-	rs1000639171	36592	1	-	HGNC	6718	-	-	-	-	-	-	-	-	-	-	-	-	-	-	-	-	-	-	-	-	-	-	-	-	-
rs1000639171	12:6534810-6534810	T	downstream_gene_variant	MODIFIER	LTBR	ENSG00000111321	Transcript	ENST00000543542.1	processed_transcript	-	-	-	-	-	-	-	-	-	rs1000639171	36592	1	-	HGNC	6718	-	-	-	-	-	-	-	-	-	-	-	-	-	-	-	-	-	-	-	-	-	-	-	-	-
rs1000639171	12:6534810-6534810	A	upstream_gene_variant	MODIFIER	TAPBPL	ENSG00000139192	Transcript	ENST00000543567.1	processed_transcript	-	-	-	-	-	-	-	-	-	rs1000639171	26842	1	-	HGNC	30683	-	-	-	-	-	-	-	-	-	-	-	-	-	-	-	-	-	-	-	-	-	-	-	-	-
rs1000639171	12:6534810-6534810	T	upstream_gene_variant	MODIFIER	TAPBPL	ENSG00000139192	Transcript	ENST00000543567.1	processed_transcript	-	-	-	-	-	-	-	-	-	rs1000639171	26842	1	-	HGNC	30683	-	-	-	-	-	-	-	-	-	-	-	-	-	-	-	-	-	-	-	-	-	-	-	-	-
rs1000639171	12:6534810-6534810	A	upstream_gene_variant	MODIFIER	SCNN1A	ENSG00000111319	Transcript	ENST00000543768.1	protein_coding	-	-	-	-	-	-	-	-	-	rs1000639171	48285	-1	-	HGNC	10599	-	-	-	-	-	-	-	-	-	-	-	-	-	-	-	-	-	-	-	-	-	-	-	-	-
rs1000639171	12:6534810-6534810	T	upstream_gene_variant	MODIFIER	SCNN1A	ENSG00000111319	Transcript	ENST00000543768.1	protein_coding	-	-	-	-	-	-	-	-	-	rs1000639171	48285	-1	-	HGNC	10599	-	-	-	-	-	-	-	-	-	-	-	-	-	-	-	-	-	-	-	-	-	-	-	-	-
rs1000639171	12:6534810-6534810	A	upstream_gene_variant	MODIFIER	TAPBPL	ENSG00000139192	Transcript	ENST00000544021.1	protein_coding	-	-	-	-	-	-	-	-	-	rs1000639171	26428	1	-	HGNC	30683	-	-	-	-	-	-	-	-	-	-	-	-	-	-	-	-	-	-	-	-	-	-	-	-	-
rs1000639171	12:6534810-6534810	T	upstream_gene_variant	MODIFIER	TAPBPL	ENSG00000139192	Transcript	ENST00000544021.1	protein_coding	-	-	-	-	-	-	-	-	-	rs1000639171	26428	1	-	HGNC	30683	-	-	-	-	-	-	-	-	-	-	-	-	-	-	-	-	-	-	-	-	-	-	-	-	-
rs1000639171	12:6534810-6534810	A	upstream_gene_variant	MODIFIER	TAPBPL	ENSG00000139192	Transcript	ENST00000544289.1	processed_transcript	-	-	-	-	-	-	-	-	-	rs1000639171	35391	1	-	HGNC	30683	-	-	-	-	-	-	-	-	-	-	-	-	-	-	-	-	-	-	-	-	-	-	-	-	-
rs1000639171	12:6534810-6534810	T	upstream_gene_variant	MODIFIER	TAPBPL	ENSG00000139192	Transcript	ENST00000544289.1	processed_transcript	-	-	-	-	-	-	-	-	-	rs1000639171	35391	1	-	HGNC	30683	-	-	-	-	-	-	-	-	-	-	-	-	-	-	-	-	-	-	-	-	-	-	-	-	-
rs1000639171	12:6534810-6534810	A	downstream_gene_variant	MODIFIER	VAMP1	ENSG00000139190	Transcript	ENST00000544432.1	processed_transcript	-	-	-	-	-	-	-	-	-	rs1000639171	36736	-1	-	HGNC	12642	-	-	-	-	-	-	-	-	-	-	-	-	-	-	-	-	-	-	-	-	-	-	-	-	-
rs1000639171	12:6534810-6534810	T	downstream_gene_variant	MODIFIER	VAMP1	ENSG00000139190	Transcript	ENST00000544432.1	processed_transcript	-	-	-	-	-	-	-	-	-	rs1000639171	36736	-1	-	HGNC	12642	-	-	-	-	-	-	-	-	-	-	-	-	-	-	-	-	-	-	-	-	-	-	-	-	-
rs1000639171	12:6534810-6534810	A	downstream_gene_variant	MODIFIER	LTBR	ENSG00000111321	Transcript	ENST00000544454.1	nonsense_mediated_decay	-	-	-	-	-	-	-	-	-	rs1000639171	36819	1	-	HGNC	6718	-	-	-	-	-	-	-	-	-	-	-	-	-	-	-	-	-	-	-	-	-	-	-	-	-
rs1000639171	12:6534810-6534810	T	downstream_gene_variant	MODIFIER	LTBR	ENSG00000111321	Transcript	ENST00000544454.1	nonsense_mediated_decay	-	-	-	-	-	-	-	-	-	rs1000639171	36819	1	-	HGNC	6718	-	-	-	-	-	-	-	-	-	-	-	-	-	-	-	-	-	-	-	-	-	-	-	-	-
rs1000639171	12:6534810-6534810	A	upstream_gene_variant	MODIFIER	TAPBPL	ENSG00000139192	Transcript	ENST00000544826.1	processed_transcript	-	-	-	-	-	-	-	-	-	rs1000639171	26398	1	-	HGNC	30683	-	-	-	-	-	-	-	-	-	-	-	-	-	-	-	-	-	-	-	-	-	-	-	-	-
rs1000639171	12:6534810-6534810	T	upstream_gene_variant	MODIFIER	TAPBPL	ENSG00000139192	Transcript	ENST00000544826.1	processed_transcript	-	-	-	-	-	-	-	-	-	rs1000639171	26398	1	-	HGNC	30683	-	-	-	-	-	-	-	-	-	-	-	-	-	-	-	-	-	-	-	-	-	-	-	-	-
rs1000639171	12:6534810-6534810	A	downstream_gene_variant	MODIFIER	CD27-AS1	ENSG00000215039	Transcript	ENST00000545339.1	antisense	-	-	-	-	-	-	-	-	-	rs1000639171	13517	-1	-	HGNC	43896	-	-	-	-	-	-	-	-	-	-	-	-	-	-	-	-	-	-	-	-	-	-	-	-	-
rs1000639171	12:6534810-6534810	T	downstream_gene_variant	MODIFIER	CD27-AS1	ENSG00000215039	Transcript	ENST00000545339.1	antisense	-	-	-	-	-	-	-	-	-	rs1000639171	13517	-1	-	HGNC	43896	-	-	-	-	-	-	-	-	-	-	-	-	-	-	-	-	-	-	-	-	-	-	-	-	-
rs1000639171	12:6534810-6534810	A	downstream_gene_variant	MODIFIER	LTBR	ENSG00000111321	Transcript	ENST00000545445.1	retained_intron	-	-	-	-	-	-	-	-	-	rs1000639171	40189	1	-	HGNC	6718	-	-	-	-	-	-	-	-	-	-	-	-	-	-	-	-	-	-	-	-	-	-	-	-	-
rs1000639171	12:6534810-6534810	T	downstream_gene_variant	MODIFIER	LTBR	ENSG00000111321	Transcript	ENST00000545445.1	retained_intron	-	-	-	-	-	-	-	-	-	rs1000639171	40189	1	-	HGNC	6718	-	-	-	-	-	-	-	-	-	-	-	-	-	-	-	-	-	-	-	-	-	-	-	-	-
rs1000639171	12:6534810-6534810	A	upstream_gene_variant	MODIFIER	SCNN1A	ENSG00000111319	Transcript	ENST00000545605.1	processed_transcript	-	-	-	-	-	-	-	-	-	rs1000639171	47954	-1	-	HGNC	10599	-	-	-	-	-	-	-	-	-	-	-	-	-	-	-	-	-	-	-	-	-	-	-	-	-
rs1000639171	12:6534810-6534810	T	upstream_gene_variant	MODIFIER	SCNN1A	ENSG00000111319	Transcript	ENST00000545605.1	processed_transcript	-	-	-	-	-	-	-	-	-	rs1000639171	47954	-1	-	HGNC	10599	-	-	-	-	-	-	-	-	-	-	-	-	-	-	-	-	-	-	-	-	-	-	-	-	-
rs1000639171	12:6534810-6534810	A	upstream_gene_variant	MODIFIER	TAPBPL	ENSG00000139192	Transcript	ENST00000545700.1	processed_transcript	-	-	-	-	-	-	-	-	-	rs1000639171	26587	1	-	HGNC	30683	-	-	-	-	-	-	-	-	-	-	-	-	-	-	-	-	-	-	-	-	-	-	-	-	-
rs1000639171	12:6534810-6534810	T	upstream_gene_variant	MODIFIER	TAPBPL	ENSG00000139192	Transcript	ENST00000545700.1	processed_transcript	-	-	-	-	-	-	-	-	-	rs1000639171	26587	1	-	HGNC	30683	-	-	-	-	-	-	-	-	-	-	-	-	-	-	-	-	-	-	-	-	-	-	-	-	-
rs1000639171	12:6534810-6534810	A	downstream_gene_variant	MODIFIER	LTBR	ENSG00000111321	Transcript	ENST00000546296.1	processed_transcript	-	-	-	-	-	-	-	-	-	rs1000639171	40487	1	-	HGNC	6718	-	-	-	-	-	-	-	-	-	-	-	-	-	-	-	-	-	-	-	-	-	-	-	-	-
rs1000639171	12:6534810-6534810	T	downstream_gene_variant	MODIFIER	LTBR	ENSG00000111321	Transcript	ENST00000546296.1	processed_transcript	-	-	-	-	-	-	-	-	-	rs1000639171	40487	1	-	HGNC	6718	-	-	-	-	-	-	-	-	-	-	-	-	-	-	-	-	-	-	-	-	-	-	-	-	-
rs10017564	4:110858474-110858474	G	intron_variant	MODIFIER	EGF	ENSG00000138798	Transcript	ENST00000265171.5	protein_coding	-	1/23	-	-	-	-	-	-	-	rs10017564	-	1	-	HGNC	3229	-	-	-	-	-	-	-	-	-	-	-	-	0.826	0.5922	0.6944	0.3897	0.5235	-	-	-	-	-	-	-	-
rs10017564	4:110858474-110858474	T	intron_variant	MODIFIER	EGF	ENSG00000138798	Transcript	ENST00000265171.5	protein_coding	-	1/23	-	-	-	-	-	-	-	rs10017564	-	1	-	HGNC	3229	-	-	-	-	-	-	-	-	-	-	-	-	0.826	0.5922	0.6944	0.3897	0.5235	-	-	-	-	-	-	-	-
rs10017564	4:110858474-110858474	G	upstream_gene_variant	MODIFIER	EGF	ENSG00000138798	Transcript	ENST00000502723.1	processed_transcript	-	-	-	-	-	-	-	-	-	rs10017564	3458	1	-	HGNC	3229	-	-	-	-	-	-	-	-	-	-	-	-	0.826	0.5922	0.6944	0.3897	0.5235	-	-	-	-	-	-	-	-
rs10017564	4:110858474-110858474	T	upstream_gene_variant	MODIFIER	EGF	ENSG00000138798	Transcript	ENST00000502723.1	processed_transcript	-	-	-	-	-	-	-	-	-	rs10017564	3458	1	-	HGNC	3229	-	-	-	-	-	-	-	-	-	-	-	-	0.826	0.5922	0.6944	0.3897	0.5235	-	-	-	-	-	-	-	-
rs10017564	4:110858474-110858474	G	intron_variant	MODIFIER	EGF	ENSG00000138798	Transcript	ENST00000503392.1	protein_coding	-	1/22	-	-	-	-	-	-	-	rs10017564	-	1	-	HGNC	3229	-	-	-	-	-	-	-	-	-	-	-	-	0.826	0.5922	0.6944	0.3897	0.5235	-	-	-	-	-	-	-	-
rs10017564	4:110858474-110858474	T	intron_variant	MODIFIER	EGF	ENSG00000138798	Transcript	ENST00000503392.1	protein_coding	-	1/22	-	-	-	-	-	-	-	rs10017564	-	1	-	HGNC	3229	-	-	-	-	-	-	-	-	-	-	-	-	0.826	0.5922	0.6944	0.3897	0.5235	-	-	-	-	-	-	-	-
rs10017564	4:110858474-110858474	G	intron_variant	MODIFIER	EGF	ENSG00000138798	Transcript	ENST00000509793.1	protein_coding	-	1/22	-	-	-	-	-	-	-	rs10017564	-	1	-	HGNC	3229	-	-	-	-	-	-	-	-	-	-	-	-	0.826	0.5922	0.6944	0.3897	0.5235	-	-	-	-	-	-	-	-
rs10017564	4:110858474-110858474	T	intron_variant	MODIFIER	EGF	ENSG00000138798	Transcript	ENST00000509793.1	protein_coding	-	1/22	-	-	-	-	-	-	-	rs10017564	-	1	-	HGNC	3229	-	-	-	-	-	-	-	-	-	-	-	-	0.826	0.5922	0.6944	0.3897	0.5235	-	-	-	-	-	-	-	-
rs1001843517	5:57039437-57039437	G	upstream_gene_variant	MODIFIER	AC008780.1	ENSG00000221195	Transcript	ENST00000408268.2	miRNA	-	-	-	-	-	-	-	-	-	rs1001843517	100624	-1	-	Clone_based_ensembl_gene	-	-	-	-	-	-	-	-	-	-	-	-	-	-	-	-	-	-	-	-	-	-	-	-	-	-
rs1001843517	5:57039437-57039437	G	downstream_gene_variant	MODIFIER	RP11-772C9.1	ENSG00000249198	Transcript	ENST00000502647.1	lincRNA	-	-	-	-	-	-	-	-	-	rs1001843517	7582	-1	-	Clone_based_vega_gene	-	-	-	-	-	-	-	-	-	-	-	-	-	-	-	-	-	-	-	-	-	-	-	-	-	-
rs1001843517	5:57039437-57039437	G	downstream_gene_variant	MODIFIER	CTD-2023N9.1	ENSG00000250961	Transcript	ENST00000506106.1	antisense	-	-	-	-	-	-	-	-	-	rs1001843517	210186	1	-	Clone_based_vega_gene	-	-	-	-	-	-	-	-	-	-	-	-	-	-	-	-	-	-	-	-	-	-	-	-	-	-
rs1001843517	5:57039437-57039437	G	downstream_gene_variant	MODIFIER	CTD-2023N9.3	ENSG00000249436	Transcript	ENST00000509844.1	lincRNA	-	-	-	-	-	-	-	-	-	rs1001843517	126179	1	-	Clone_based_vega_gene	-	-	-	-	-	-	-	-	-	-	-	-	-	-	-	-	-	-	-	-	-	-	-	-	-	-
rs1001843517	5:57039437-57039437	G	downstream_gene_variant	MODIFIER	RP11-478P10.1	ENSG00000249584	Transcript	ENST00000510444.1	lincRNA	-	-	-	-	-	-	-	-	-	rs1001843517	146717	-1	-	Clone_based_vega_gene	-	-	-	-	-	-	-	-	-	-	-	-	-	-	-	-	-	-	-	-	-	-	-	-	-	-
rs1001843517	5:57039437-57039437	G	downstream_gene_variant	MODIFIER	CTD-2023N9.2	ENSG00000248294	Transcript	ENST00000513392.1	lincRNA	-	-	-	-	-	-	-	-	-	rs1001843517	129269	1	-	Clone_based_vega_gene	-	-	-	-	-	-	-	-	-	-	-	-	-	-	-	-	-	-	-	-	-	-	-	-	-	-
rs1001843517	5:57039437-57039437	G	downstream_gene_variant	MODIFIER	AC116606.1	ENSG00000266864	Transcript	ENST00000582810.1	miRNA	-	-	-	-	-	-	-	-	-	rs1001843517	129329	-1	-	Clone_based_ensembl_gene	-	-	-	-	-	-	-	-	-	-	-	-	-	-	-	-	-	-	-	-	-	-	-	-	-	-
rs10025078	4:110848652-110848652	C	intron_variant	MODIFIER	EGF	ENSG00000138798	Transcript	ENST00000265171.5	protein_coding	-	1/23	-	-	-	-	-	-	-	rs10025078	-	1	-	HGNC	3229	-	-	-	-	-	-	-	-	-	-	-	-	0.7511	0.5807	0.6944	0.3917	0.5245	-	-	-	-	-	-	-	-
rs10025078	4:110848652-110848652	G	intron_variant	MODIFIER	EGF	ENSG00000138798	Transcript	ENST00000265171.5	protein_coding	-	1/23	-	-	-	-	-	-	-	rs10025078	-	1	-	HGNC	3229	-	-	-	-	-	-	-	-	-	-	-	-	0.7511	0.5807	0.6944	0.3917	0.5245	-	-	-	-	-	-	-	-
rs10025078	4:110848652-110848652	T	intron_variant	MODIFIER	EGF	ENSG00000138798	Transcript	ENST00000265171.5	protein_coding	-	1/23	-	-	-	-	-	-	-	rs10025078	-	1	-	HGNC	3229	-	-	-	-	-	-	-	-	-	-	-	-	0.7511	0.5807	0.6944	0.3917	0.5245	-	-	-	-	-	-	-	-
rs10025078	4:110848652-110848652	C	intron_variant	MODIFIER	EGF	ENSG00000138798	Transcript	ENST00000503392.1	protein_coding	-	1/22	-	-	-	-	-	-	-	rs10025078	-	1	-	HGNC	3229	-	-	-	-	-	-	-	-	-	-	-	-	0.7511	0.5807	0.6944	0.3917	0.5245	-	-	-	-	-	-	-	-
rs10025078	4:110848652-110848652	G	intron_variant	MODIFIER	EGF	ENSG00000138798	Transcript	ENST00000503392.1	protein_coding	-	1/22	-	-	-	-	-	-	-	rs10025078	-	1	-	HGNC	3229	-	-	-	-	-	-	-	-	-	-	-	-	0.7511	0.5807	0.6944	0.3917	0.5245	-	-	-	-	-	-	-	-
rs10025078	4:110848652-110848652	T	intron_variant	MODIFIER	EGF	ENSG00000138798	Transcript	ENST00000503392.1	protein_coding	-	1/22	-	-	-	-	-	-	-	rs10025078	-	1	-	HGNC	3229	-	-	-	-	-	-	-	-	-	-	-	-	0.7511	0.5807	0.6944	0.3917	0.5245	-	-	-	-	-	-	-	-
rs10025078	4:110848652-110848652	C	intron_variant	MODIFIER	EGF	ENSG00000138798	Transcript	ENST00000509793.1	protein_coding	-	1/22	-	-	-	-	-	-	-	rs10025078	-	1	-	HGNC	3229	-	-	-	-	-	-	-	-	-	-	-	-	0.7511	0.5807	0.6944	0.3917	0.5245	-	-	-	-	-	-	-	-
rs10025078	4:110848652-110848652	G	intron_variant	MODIFIER	EGF	ENSG00000138798	Transcript	ENST00000509793.1	protein_coding	-	1/22	-	-	-	-	-	-	-	rs10025078	-	1	-	HGNC	3229	-	-	-	-	-	-	-	-	-	-	-	-	0.7511	0.5807	0.6944	0.3917	0.5245	-	-	-	-	-	-	-	-
rs10025078	4:110848652-110848652	T	intron_variant	MODIFIER	EGF	ENSG00000138798	Transcript	ENST00000509793.1	protein_coding	-	1/22	-	-	-	-	-	-	-	rs10025078	-	1	-	HGNC	3229	-	-	-	-	-	-	-	-	-	-	-	-	0.7511	0.5807	0.6944	0.3917	0.5245	-	-	-	-	-	-	-	-
rs10025276	4:110848794-110848794	G	intron_variant	MODIFIER	EGF	ENSG00000138798	Transcript	ENST00000265171.5	protein_coding	-	1/23	-	-	-	-	-	-	-	rs10025276	-	1	-	HGNC	3229	-	-	-	-	-	-	-	-	-	-	-	-	0.8994	0.5937	0.6944	0.3917	0.5245	-	-	-	-	-	-	-	-
rs10025276	4:110848794-110848794	T	intron_variant	MODIFIER	EGF	ENSG00000138798	Transcript	ENST00000265171.5	protein_coding	-	1/23	-	-	-	-	-	-	-	rs10025276	-	1	-	HGNC	3229	-	-	-	-	-	-	-	-	-	-	-	-	0.8994	0.5937	0.6944	0.3917	0.5245	-	-	-	-	-	-	-	-
rs10025276	4:110848794-110848794	G	intron_variant	MODIFIER	EGF	ENSG00000138798	Transcript	ENST00000503392.1	protein_coding	-	1/22	-	-	-	-	-	-	-	rs10025276	-	1	-	HGNC	3229	-	-	-	-	-	-	-	-	-	-	-	-	0.8994	0.5937	0.6944	0.3917	0.5245	-	-	-	-	-	-	-	-
rs10025276	4:110848794-110848794	T	intron_variant	MODIFIER	EGF	ENSG00000138798	Transcript	ENST00000503392.1	protein_coding	-	1/22	-	-	-	-	-	-	-	rs10025276	-	1	-	HGNC	3229	-	-	-	-	-	-	-	-	-	-	-	-	0.8994	0.5937	0.6944	0.3917	0.5245	-	-	-	-	-	-	-	-
rs10025276	4:110848794-110848794	G	intron_variant	MODIFIER	EGF	ENSG00000138798	Transcript	ENST00000509793.1	protein_coding	-	1/22	-	-	-	-	-	-	-	rs10025276	-	1	-	HGNC	3229	-	-	-	-	-	-	-	-	-	-	-	-	0.8994	0.5937	0.6944	0.3917	0.5245	-	-	-	-	-	-	-	-
rs10025276	4:110848794-110848794	T	intron_variant	MODIFIER	EGF	ENSG00000138798	Transcript	ENST00000509793.1	protein_coding	-	1/22	-	-	-	-	-	-	-	rs10025276	-	1	-	HGNC	3229	-	-	-	-	-	-	-	-	-	-	-	-	0.8994	0.5937	0.6944	0.3917	0.5245	-	-	-	-	-	-	-	-
rs10048092	16:48440630-48440630	T	downstream_gene_variant	MODIFIER	LONP2	ENSG00000102910	Transcript	ENST00000285737.4	protein_coding	-	-	-	-	-	-	-	-	-	rs10048092	49370	1	-	HGNC	20598	-	-	-	-	-	-	-	-	-	-	-	0.1504	0.3101	0.1441	0.0198	0.165	0.0583	-	-	-	-	-	-	-	-
rs10048092	16:48440630-48440630	T	upstream_gene_variant	MODIFIER	SIAH1	ENSG00000196470	Transcript	ENST00000356721.3	protein_coding	-	-	-	-	-	-	-	-	-	rs10048092	40818	-1	-	HGNC	10857	-	-	-	-	-	-	-	-	-	-	-	0.1504	0.3101	0.1441	0.0198	0.165	0.0583	-	-	-	-	-	-	-	-
rs10048092	16:48440630-48440630	T	upstream_gene_variant	MODIFIER	SIAH1	ENSG00000196470	Transcript	ENST00000380006.2	protein_coding	-	-	-	-	-	-	-	-	-	rs10048092	42837	-1	-	HGNC	10857	-	-	-	-	-	-	-	-	-	-	-	0.1504	0.3101	0.1441	0.0198	0.165	0.0583	-	-	-	-	-	-	-	-
rs10048092	16:48440630-48440630	T	upstream_gene_variant	MODIFIER	SIAH1	ENSG00000196470	Transcript	ENST00000394725.2	protein_coding	-	-	-	-	-	-	-	-	-	rs10048092	21269	-1	-	HGNC	10857	-	-	-	-	-	-	-	-	-	-	-	0.1504	0.3101	0.1441	0.0198	0.165	0.0583	-	-	-	-	-	-	-	-
rs10048092	16:48440630-48440630	T	downstream_gene_variant	MODIFIER	AC023818.1	ENSG00000239138	Transcript	ENST00000459358.1	miRNA	-	-	-	-	-	-	-	-	-	rs10048092	14408	-1	-	Clone_based_ensembl_gene	-	-	-	-	-	-	-	-	-	-	-	-	0.1504	0.3101	0.1441	0.0198	0.165	0.0583	-	-	-	-	-	-	-	-
rs10048092	16:48440630-48440630	T	upstream_gene_variant	MODIFIER	SIAH1	ENSG00000196470	Transcript	ENST00000563745.1	protein_coding	-	-	-	-	-	-	-	-	-	rs10048092	12764	-1	cds_end_NF	HGNC	10857	-	-	-	-	-	-	-	-	-	-	-	0.1504	0.3101	0.1441	0.0198	0.165	0.0583	-	-	-	-	-	-	-	-
rs10048092	16:48440630-48440630	T	downstream_gene_variant	MODIFIER	LONP2	ENSG00000102910	Transcript	ENST00000564259.1	processed_transcript	-	-	-	-	-	-	-	-	-	rs10048092	44883	1	-	HGNC	20598	-	-	-	-	-	-	-	-	-	-	-	0.1504	0.3101	0.1441	0.0198	0.165	0.0583	-	-	-	-	-	-	-	-
rs10048092	16:48440630-48440630	T	downstream_gene_variant	MODIFIER	LONP2	ENSG00000102910	Transcript	ENST00000565185.1	retained_intron	-	-	-	-	-	-	-	-	-	rs10048092	44677	1	-	HGNC	20598	-	-	-	-	-	-	-	-	-	-	-	0.1504	0.3101	0.1441	0.0198	0.165	0.0583	-	-	-	-	-	-	-	-
rs10048092	16:48440630-48440630	T	upstream_gene_variant	MODIFIER	SIAH1	ENSG00000196470	Transcript	ENST00000565620.1	processed_transcript	-	-	-	-	-	-	-	-	-	rs10048092	44927	-1	-	HGNC	10857	-	-	-	-	-	-	-	-	-	-	-	0.1504	0.3101	0.1441	0.0198	0.165	0.0583	-	-	-	-	-	-	-	-
rs10048092	16:48440630-48440630	T	downstream_gene_variant	MODIFIER	RP11-44I10.6	ENSG00000261802	Transcript	ENST00000565812.1	sense_overlapping	-	-	-	-	-	-	-	-	-	rs10048092	41185	-1	-	Clone_based_vega_gene	-	-	-	-	-	-	-	-	-	-	-	-	0.1504	0.3101	0.1441	0.0198	0.165	0.0583	-	-	-	-	-	-	-	-
rs10048092	16:48440630-48440630	T	downstream_gene_variant	MODIFIER	LONP2	ENSG00000102910	Transcript	ENST00000565867.2	protein_coding	-	-	-	-	-	-	-	-	-	rs10048092	43597	1	cds_start_NF	HGNC	20598	-	-	-	-	-	-	-	-	-	-	-	0.1504	0.3101	0.1441	0.0198	0.165	0.0583	-	-	-	-	-	-	-	-
rs10048092	16:48440630-48440630	T	downstream_gene_variant	MODIFIER	LONP2	ENSG00000102910	Transcript	ENST00000566719.1	retained_intron	-	-	-	-	-	-	-	-	-	rs10048092	43982	1	-	HGNC	20598	-	-	-	-	-	-	-	-	-	-	-	0.1504	0.3101	0.1441	0.0198	0.165	0.0583	-	-	-	-	-	-	-	-
rs10048092	16:48440630-48440630	T	intron_variant,non_coding_transcript_variant	MODIFIER	SIAH1	ENSG00000196470	Transcript	ENST00000567973.1	processed_transcript	-	1/2	-	-	-	-	-	-	-	rs10048092	-	-1	-	HGNC	10857	-	-	-	-	-	-	-	-	-	-	-	0.1504	0.3101	0.1441	0.0198	0.165	0.0583	-	-	-	-	-	-	-	-
rs10048092	16:48440630-48440630	T	intron_variant,NMD_transcript_variant	MODIFIER	SIAH1	ENSG00000196470	Transcript	ENST00000568007.1	nonsense_mediated_decay	-	1/6	-	-	-	-	-	-	-	rs10048092	-	-1	-	HGNC	10857	-	-	-	-	-	-	-	-	-	-	-	0.1504	0.3101	0.1441	0.0198	0.165	0.0583	-	-	-	-	-	-	-	-
rs10048092	16:48440630-48440630	T	upstream_gene_variant	MODIFIER	SIAH1	ENSG00000196470	Transcript	ENST00000573005.1	processed_transcript	-	-	-	-	-	-	-	-	-	rs10048092	40995	-1	-	HGNC	10857	-	-	-	-	-	-	-	-	-	-	-	0.1504	0.3101	0.1441	0.0198	0.165	0.0583	-	-	-	-	-	-	-	-
rs10048092	16:48440630-48440630	T	upstream_gene_variant	MODIFIER	RN7SL54P	ENSG00000265077	Transcript	ENST00000580178.1	misc_RNA	-	-	-	-	-	-	-	-	-	rs10048092	8059	1	-	HGNC	46070	-	-	-	-	-	-	-	-	-	-	-	0.1504	0.3101	0.1441	0.0198	0.165	0.0583	-	-	-	-	-	-	-	-
rs10050210	4:63329165-63329165	T	downstream_gene_variant	MODIFIER	RPL21P47	ENSG00000241344	Transcript	ENST00000483696.1	processed_pseudogene	-	-	-	-	-	-	-	-	-	rs10050210	214677	1	-	HGNC	36711	-	-	-	-	-	-	-	-	-	-	-	0.2053	0.4039	0.1657	0.1905	0.0944	0.0941	-	-	-	-	-	-	-	-
rs10050210	4:63329165-63329165	T	upstream_gene_variant	MODIFIER	HMGN1P11	ENSG00000248336	Transcript	ENST00000508668.1	processed_pseudogene	-	-	-	-	-	-	-	-	-	rs10050210	47022	1	-	HGNC	39355	-	-	-	-	-	-	-	-	-	-	-	0.2053	0.4039	0.1657	0.1905	0.0944	0.0941	-	-	-	-	-	-	-	-
rs10050210	4:63329165-63329165	T	downstream_gene_variant	MODIFIER	RP11-30P21.2	ENSG00000250249	Transcript	ENST00000509121.2	processed_pseudogene	-	-	-	-	-	-	-	-	-	rs10050210	171110	1	-	Clone_based_vega_gene	-	-	-	-	-	-	-	-	-	-	-	-	0.2053	0.4039	0.1657	0.1905	0.0944	0.0941	-	-	-	-	-	-	-	-
rs10050210	4:63329165-63329165	T	downstream_gene_variant	MODIFIER	RP11-26C10.1	ENSG00000248847	Transcript	ENST00000512059.2	processed_pseudogene	-	-	-	-	-	-	-	-	-	rs10050210	26048	-1	-	Clone_based_vega_gene	-	-	-	-	-	-	-	-	-	-	-	-	0.2053	0.4039	0.1657	0.1905	0.0944	0.0941	-	-	-	-	-	-	-	-
rs10050210	4:63329165-63329165	T	upstream_gene_variant	MODIFIER	AC110810.1	ENSG00000265085	Transcript	ENST00000585196.1	miRNA	-	-	-	-	-	-	-	-	-	rs10050210	131930	1	-	Clone_based_ensembl_gene	-	-	-	-	-	-	-	-	-	-	-	-	0.2053	0.4039	0.1657	0.1905	0.0944	0.0941	-	-	-	-	-	-	-	-
rs10085724	7:87382-87382	T	upstream_gene_variant	MODIFIER	FAM20C	ENSG00000177706	Transcript	ENST00000313766.5	protein_coding	-	-	-	-	-	-	-	-	-	rs10085724	105587	1	-	HGNC	22140	-	-	-	-	-	-	-	-	-	-	-	0.4066	0.3472	0.2579	0.4435	0.4026	0.5583	-	-	-	-	-	-	-	-
rs10085724	7:87382-87382	T	downstream_gene_variant	MODIFIER	AC093627.9	ENSG00000242474	Transcript	ENST00000462565.1	lincRNA	-	-	-	-	-	-	-	-	-	rs10085724	48471	-1	-	Clone_based_vega_gene	-	-	-	-	-	-	-	-	-	-	-	-	0.4066	0.3472	0.2579	0.4435	0.4026	0.5583	-	-	-	-	-	-	-	-
rs10085724	7:87382-87382	T	upstream_gene_variant	MODIFIER	AC093627.7	ENSG00000232325	Transcript	ENST00000465755.1	lincRNA	-	-	-	-	-	-	-	-	-	rs10085724	15547	-1	-	Clone_based_vega_gene	-	-	-	-	-	-	-	-	-	-	-	-	0.4066	0.3472	0.2579	0.4435	0.4026	0.5583	-	-	-	-	-	-	-	-
rs10085724	7:87382-87382	T	downstream_gene_variant	MODIFIER	AC093627.12	ENSG00000240093	Transcript	ENST00000467050.1	antisense	-	-	-	-	-	-	-	-	-	rs10085724	95553	-1	-	Clone_based_vega_gene	-	-	-	-	-	-	-	-	-	-	-	-	0.4066	0.3472	0.2579	0.4435	0.4026	0.5583	-	-	-	-	-	-	-	-
rs10085724	7:87382-87382	T	upstream_gene_variant	MODIFIER	AC093627.10	ENSG00000240859	Transcript	ENST00000471299.1	lincRNA	-	-	-	-	-	-	-	-	-	rs10085724	62396	1	-	Clone_based_vega_gene	-	-	-	-	-	-	-	-	-	-	-	-	0.4066	0.3472	0.2579	0.4435	0.4026	0.5583	-	-	-	-	-	-	-	-
rs10085724	7:87382-87382	T	upstream_gene_variant	MODIFIER	FAM20C	ENSG00000177706	Transcript	ENST00000471328.1	processed_transcript	-	-	-	-	-	-	-	-	-	rs10085724	108243	1	-	HGNC	22140	-	-	-	-	-	-	-	-	-	-	-	0.4066	0.3472	0.2579	0.4435	0.4026	0.5583	-	-	-	-	-	-	-	-
rs10085724	7:87382-87382	T	upstream_gene_variant	MODIFIER	FAM20C	ENSG00000177706	Transcript	ENST00000477004.1	processed_transcript	-	-	-	-	-	-	-	-	-	rs10085724	107860	1	-	HGNC	22140	-	-	-	-	-	-	-	-	-	-	-	0.4066	0.3472	0.2579	0.4435	0.4026	0.5583	-	-	-	-	-	-	-	-
rs10085724	7:87382-87382	T	downstream_gene_variant	MODIFIER	AC093627.8	ENSG00000242611	Transcript	ENST00000478759.1	lincRNA	-	-	-	-	-	-	-	-	-	rs10085724	6964	1	-	Clone_based_vega_gene	-	-	-	-	-	-	-	-	-	-	-	-	0.4066	0.3472	0.2579	0.4435	0.4026	0.5583	-	-	-	-	-	-	-	-
rs10085724	7:87382-87382	T	upstream_gene_variant	MODIFIER	AC093627.10	ENSG00000240859	Transcript	ENST00000479592.1	lincRNA	-	-	-	-	-	-	-	-	-	rs10085724	62349	1	-	Clone_based_vega_gene	-	-	-	-	-	-	-	-	-	-	-	-	0.4066	0.3472	0.2579	0.4435	0.4026	0.5583	-	-	-	-	-	-	-	-
rs10085724	7:87382-87382	T	downstream_gene_variant	MODIFIER	AC093627.9	ENSG00000242474	Transcript	ENST00000480919.1	lincRNA	-	-	-	-	-	-	-	-	-	rs10085724	57062	-1	-	Clone_based_vega_gene	-	-	-	-	-	-	-	-	-	-	-	-	0.4066	0.3472	0.2579	0.4435	0.4026	0.5583	-	-	-	-	-	-	-	-
rs10085724	7:87382-87382	T	upstream_gene_variant	MODIFIER	AC093627.10	ENSG00000240859	Transcript	ENST00000484550.1	lincRNA	-	-	-	-	-	-	-	-	-	rs10085724	62215	1	-	Clone_based_vega_gene	-	-	-	-	-	-	-	-	-	-	-	-	0.4066	0.3472	0.2579	0.4435	0.4026	0.5583	-	-	-	-	-	-	-	-
rs10085724	7:87382-87382	T	downstream_gene_variant	MODIFIER	AC093627.9	ENSG00000242474	Transcript	ENST00000487884.1	lincRNA	-	-	-	-	-	-	-	-	-	rs10085724	60947	-1	-	Clone_based_vega_gene	-	-	-	-	-	-	-	-	-	-	-	-	0.4066	0.3472	0.2579	0.4435	0.4026	0.5583	-	-	-	-	-	-	-	-
rs10085724	7:87382-87382	T	upstream_gene_variant	MODIFIER	AC093627.10	ENSG00000240859	Transcript	ENST00000492208.1	lincRNA	-	-	-	-	-	-	-	-	-	rs10085724	65297	1	-	Clone_based_vega_gene	-	-	-	-	-	-	-	-	-	-	-	-	0.4066	0.3472	0.2579	0.4435	0.4026	0.5583	-	-	-	-	-	-	-	-
rs10085724	7:87382-87382	T	upstream_gene_variant	MODIFIER	AC093627.11	ENSG00000239715	Transcript	ENST00000497017.1	lincRNA	-	-	-	-	-	-	-	-	-	rs10085724	87538	1	-	Clone_based_vega_gene	-	-	-	-	-	-	-	-	-	-	-	-	0.4066	0.3472	0.2579	0.4435	0.4026	0.5583	-	-	-	-	-	-	-	-
rs10085724	7:87382-87382	T	downstream_gene_variant	MODIFIER	AC093627.9	ENSG00000242474	Transcript	ENST00000497320.1	lincRNA	-	-	-	-	-	-	-	-	-	rs10085724	60946	-1	-	Clone_based_vega_gene	-	-	-	-	-	-	-	-	-	-	-	-	0.4066	0.3472	0.2579	0.4435	0.4026	0.5583	-	-	-	-	-	-	-	-
rs10085724	7:87382-87382	T	downstream_gene_variant	MODIFIER	AC145676.2	ENSG00000249852	Transcript	ENST00000514988.1	protein_coding	-	-	-	-	-	-	-	-	-	rs10085724	140172	-1	-	Clone_based_vega_gene	-	-	-	-	-	-	-	-	-	-	-	-	0.4066	0.3472	0.2579	0.4435	0.4026	0.5583	-	-	-	-	-	-	-	-
rs10085724	7:87382-87382	T	downstream_gene_variant	MODIFIER	RP11-90P13.1	ENSG00000261795	Transcript	ENST00000567533.1	lincRNA	-	-	-	-	-	-	-	-	-	rs10085724	74383	-1	-	Clone_based_vega_gene	-	-	-	-	-	-	-	-	-	-	-	-	0.4066	0.3472	0.2579	0.4435	0.4026	0.5583	-	-	-	-	-	-	-	-
rs1009246983	16:10381786-10381786	A	upstream_gene_variant	MODIFIER	ATF7IP2	ENSG00000166669	Transcript	ENST00000396559.1	protein_coding	-	-	-	-	-	-	-	-	-	rs1009246983	98126	1	-	HGNC	20397	-	-	-	-	-	-	-	-	-	-	-	-	-	-	-	-	-	-	-	-	-	-	-	-	-
rs1009246983	16:10381786-10381786	A	upstream_gene_variant	MODIFIER	ATF7IP2	ENSG00000166669	Transcript	ENST00000396560.2	protein_coding	-	-	-	-	-	-	-	-	-	rs1009246983	98126	1	-	HGNC	20397	-	-	-	-	-	-	-	-	-	-	-	-	-	-	-	-	-	-	-	-	-	-	-	-	-
rs1009246983	16:10381786-10381786	A	upstream_gene_variant	MODIFIER	ATF7IP2	ENSG00000166669	Transcript	ENST00000535850.1	nonsense_mediated_decay	-	-	-	-	-	-	-	-	-	rs1009246983	98132	1	-	HGNC	20397	-	-	-	-	-	-	-	-	-	-	-	-	-	-	-	-	-	-	-	-	-	-	-	-	-
rs1009246983	16:10381786-10381786	A	upstream_gene_variant	MODIFIER	ATF7IP2	ENSG00000166669	Transcript	ENST00000543967.1	protein_coding	-	-	-	-	-	-	-	-	-	rs1009246983	98130	1	-	HGNC	20397	-	-	-	-	-	-	-	-	-	-	-	-	-	-	-	-	-	-	-	-	-	-	-	-	-
rs1009246983	16:10381786-10381786	A	upstream_gene_variant	MODIFIER	ATF7IP2	ENSG00000166669	Transcript	ENST00000561932.1	processed_transcript	-	-	-	-	-	-	-	-	-	rs1009246983	98129	1	-	HGNC	20397	-	-	-	-	-	-	-	-	-	-	-	-	-	-	-	-	-	-	-	-	-	-	-	-	-
rs1009246983	16:10381786-10381786	A	upstream_gene_variant	MODIFIER	ATF7IP2	ENSG00000166669	Transcript	ENST00000562102.1	protein_coding	-	-	-	-	-	-	-	-	-	rs1009246983	98129	1	cds_end_NF	HGNC	20397	-	-	-	-	-	-	-	-	-	-	-	-	-	-	-	-	-	-	-	-	-	-	-	-	-
rs1009246983	16:10381786-10381786	A	upstream_gene_variant	MODIFIER	ATF7IP2	ENSG00000166669	Transcript	ENST00000562396.1	retained_intron	-	-	-	-	-	-	-	-	-	rs1009246983	98132	1	-	HGNC	20397	-	-	-	-	-	-	-	-	-	-	-	-	-	-	-	-	-	-	-	-	-	-	-	-	-
rs1009246983	16:10381786-10381786	A	upstream_gene_variant	MODIFIER	ATF7IP2	ENSG00000166669	Transcript	ENST00000562527.1	protein_coding	-	-	-	-	-	-	-	-	-	rs1009246983	98126	1	cds_end_NF	HGNC	20397	-	-	-	-	-	-	-	-	-	-	-	-	-	-	-	-	-	-	-	-	-	-	-	-	-
rs1009246983	16:10381786-10381786	A	upstream_gene_variant	MODIFIER	ATF7IP2	ENSG00000166669	Transcript	ENST00000564797.1	processed_transcript	-	-	-	-	-	-	-	-	-	rs1009246983	38505	1	-	HGNC	20397	-	-	-	-	-	-	-	-	-	-	-	-	-	-	-	-	-	-	-	-	-	-	-	-	-
rs1009246983	16:10381786-10381786	A	upstream_gene_variant	MODIFIER	ATF7IP2	ENSG00000166669	Transcript	ENST00000566316.1	retained_intron	-	-	-	-	-	-	-	-	-	rs1009246983	98129	1	-	HGNC	20397	-	-	-	-	-	-	-	-	-	-	-	-	-	-	-	-	-	-	-	-	-	-	-	-	-
rs1009246983	16:10381786-10381786	A	downstream_gene_variant	MODIFIER	RP11-609N14.1	ENSG00000260756	Transcript	ENST00000569215.1	lincRNA	-	-	-	-	-	-	-	-	-	rs1009246983	63511	-1	-	Clone_based_vega_gene	-	-	-	-	-	-	-	-	-	-	-	-	-	-	-	-	-	-	-	-	-	-	-	-	-	-
rs1009246983	16:10381786-10381786	A	upstream_gene_variant	MODIFIER	ATF7IP2	ENSG00000166669	Transcript	ENST00000569900.1	protein_coding	-	-	-	-	-	-	-	-	-	rs1009246983	98132	1	cds_end_NF	HGNC	20397	-	-	-	-	-	-	-	-	-	-	-	-	-	-	-	-	-	-	-	-	-	-	-	-	-
rs1009246983	16:10381786-10381786	A	upstream_gene_variant	MODIFIER	ATF7IP2	ENSG00000166669	Transcript	ENST00000569939.1	protein_coding	-	-	-	-	-	-	-	-	-	rs1009246983	98132	1	cds_end_NF	HGNC	20397	-	-	-	-	-	-	-	-	-	-	-	-	-	-	-	-	-	-	-	-	-	-	-	-	-
rs1009246983	16:10381786-10381786	A	upstream_gene_variant	MODIFIER	ATF7IP2	ENSG00000166669	Transcript	ENST00000570163.1	retained_intron	-	-	-	-	-	-	-	-	-	rs1009246983	99163	1	-	HGNC	20397	-	-	-	-	-	-	-	-	-	-	-	-	-	-	-	-	-	-	-	-	-	-	-	-	-
rs1009246983	16:10381786-10381786	A	upstream_gene_variant	MODIFIER	RN7SL493P	ENSG00000266439	Transcript	ENST00000580401.1	misc_RNA	-	-	-	-	-	-	-	-	-	rs1009246983	65856	-1	-	HGNC	46509	-	-	-	-	-	-	-	-	-	-	-	-	-	-	-	-	-	-	-	-	-	-	-	-	-
rs10160792	11:65667149-65667149	A	intron_variant	MODIFIER	FOSL1	ENSG00000175592	Transcript	ENST00000312562.2	protein_coding	-	1/3	-	-	-	-	-	-	-	rs10160792	-	-1	-	HGNC	13718	-	-	-	-	-	-	-	-	-	-	-	0.4171	0.1558	0.5937	0.5893	0.4374	0.4468	-	-	-	-	-	-	-	-
rs10160792	11:65667149-65667149	G	intron_variant	MODIFIER	FOSL1	ENSG00000175592	Transcript	ENST00000312562.2	protein_coding	-	1/3	-	-	-	-	-	-	-	rs10160792	-	-1	-	HGNC	13718	-	-	-	-	-	-	-	-	-	-	-	0.4171	0.1558	0.5937	0.5893	0.4374	0.4468	-	-	-	-	-	-	-	-
rs10160792	11:65667149-65667149	T	intron_variant	MODIFIER	FOSL1	ENSG00000175592	Transcript	ENST00000312562.2	protein_coding	-	1/3	-	-	-	-	-	-	-	rs10160792	-	-1	-	HGNC	13718	-	-	-	-	-	-	-	-	-	-	-	0.4171	0.1558	0.5937	0.5893	0.4374	0.4468	-	-	-	-	-	-	-	-
rs10160792	11:65667149-65667149	A	intron_variant	MODIFIER	FOSL1	ENSG00000175592	Transcript	ENST00000448083.2	protein_coding	-	1/1	-	-	-	-	-	-	-	rs10160792	-	-1	-	HGNC	13718	-	-	-	-	-	-	-	-	-	-	-	0.4171	0.1558	0.5937	0.5893	0.4374	0.4468	-	-	-	-	-	-	-	-
rs10160792	11:65667149-65667149	G	intron_variant	MODIFIER	FOSL1	ENSG00000175592	Transcript	ENST00000448083.2	protein_coding	-	1/1	-	-	-	-	-	-	-	rs10160792	-	-1	-	HGNC	13718	-	-	-	-	-	-	-	-	-	-	-	0.4171	0.1558	0.5937	0.5893	0.4374	0.4468	-	-	-	-	-	-	-	-
rs10160792	11:65667149-65667149	T	intron_variant	MODIFIER	FOSL1	ENSG00000175592	Transcript	ENST00000448083.2	protein_coding	-	1/1	-	-	-	-	-	-	-	rs10160792	-	-1	-	HGNC	13718	-	-	-	-	-	-	-	-	-	-	-	0.4171	0.1558	0.5937	0.5893	0.4374	0.4468	-	-	-	-	-	-	-	-
rs10160792	11:65667149-65667149	A	intron_variant	MODIFIER	FOSL1	ENSG00000175592	Transcript	ENST00000531493.1	protein_coding	-	1/2	-	-	-	-	-	-	-	rs10160792	-	-1	-	HGNC	13718	-	-	-	-	-	-	-	-	-	-	-	0.4171	0.1558	0.5937	0.5893	0.4374	0.4468	-	-	-	-	-	-	-	-
rs10160792	11:65667149-65667149	G	intron_variant	MODIFIER	FOSL1	ENSG00000175592	Transcript	ENST00000531493.1	protein_coding	-	1/2	-	-	-	-	-	-	-	rs10160792	-	-1	-	HGNC	13718	-	-	-	-	-	-	-	-	-	-	-	0.4171	0.1558	0.5937	0.5893	0.4374	0.4468	-	-	-	-	-	-	-	-
rs10160792	11:65667149-65667149	T	intron_variant	MODIFIER	FOSL1	ENSG00000175592	Transcript	ENST00000531493.1	protein_coding	-	1/2	-	-	-	-	-	-	-	rs10160792	-	-1	-	HGNC	13718	-	-	-	-	-	-	-	-	-	-	-	0.4171	0.1558	0.5937	0.5893	0.4374	0.4468	-	-	-	-	-	-	-	-
rs10160792	11:65667149-65667149	A	intron_variant	MODIFIER	FOSL1	ENSG00000175592	Transcript	ENST00000532401.1	protein_coding	-	1/3	-	-	-	-	-	-	-	rs10160792	-	-1	-	HGNC	13718	-	-	-	-	-	-	-	-	-	-	-	0.4171	0.1558	0.5937	0.5893	0.4374	0.4468	-	-	-	-	-	-	-	-
rs10160792	11:65667149-65667149	G	intron_variant	MODIFIER	FOSL1	ENSG00000175592	Transcript	ENST00000532401.1	protein_coding	-	1/3	-	-	-	-	-	-	-	rs10160792	-	-1	-	HGNC	13718	-	-	-	-	-	-	-	-	-	-	-	0.4171	0.1558	0.5937	0.5893	0.4374	0.4468	-	-	-	-	-	-	-	-
rs10160792	11:65667149-65667149	T	intron_variant	MODIFIER	FOSL1	ENSG00000175592	Transcript	ENST00000532401.1	protein_coding	-	1/3	-	-	-	-	-	-	-	rs10160792	-	-1	-	HGNC	13718	-	-	-	-	-	-	-	-	-	-	-	0.4171	0.1558	0.5937	0.5893	0.4374	0.4468	-	-	-	-	-	-	-	-
rs10160792	11:65667149-65667149	A	intron_variant	MODIFIER	FOSL1	ENSG00000175592	Transcript	ENST00000534222.1	protein_coding	-	1/2	-	-	-	-	-	-	-	rs10160792	-	-1	cds_end_NF	HGNC	13718	-	-	-	-	-	-	-	-	-	-	-	0.4171	0.1558	0.5937	0.5893	0.4374	0.4468	-	-	-	-	-	-	-	-
rs10160792	11:65667149-65667149	G	intron_variant	MODIFIER	FOSL1	ENSG00000175592	Transcript	ENST00000534222.1	protein_coding	-	1/2	-	-	-	-	-	-	-	rs10160792	-	-1	cds_end_NF	HGNC	13718	-	-	-	-	-	-	-	-	-	-	-	0.4171	0.1558	0.5937	0.5893	0.4374	0.4468	-	-	-	-	-	-	-	-
rs10160792	11:65667149-65667149	T	intron_variant	MODIFIER	FOSL1	ENSG00000175592	Transcript	ENST00000534222.1	protein_coding	-	1/2	-	-	-	-	-	-	-	rs10160792	-	-1	cds_end_NF	HGNC	13718	-	-	-	-	-	-	-	-	-	-	-	0.4171	0.1558	0.5937	0.5893	0.4374	0.4468	-	-	-	-	-	-	-	-
rs10160792	11:65667149-65667149	A	regulatory_region_variant	MODIFIER	-	-	RegulatoryFeature	ENSR00000040904	promoter	-	-	-	-	-	-	-	-	-	rs10160792	-	-	-	-	-	-	-	-	-	-	-	-	-	-	-	-	0.4171	0.1558	0.5937	0.5893	0.4374	0.4468	-	-	-	-	-	-	-	-
rs10160792	11:65667149-65667149	G	regulatory_region_variant	MODIFIER	-	-	RegulatoryFeature	ENSR00000040904	promoter	-	-	-	-	-	-	-	-	-	rs10160792	-	-	-	-	-	-	-	-	-	-	-	-	-	-	-	-	0.4171	0.1558	0.5937	0.5893	0.4374	0.4468	-	-	-	-	-	-	-	-
rs10160792	11:65667149-65667149	T	regulatory_region_variant	MODIFIER	-	-	RegulatoryFeature	ENSR00000040904	promoter	-	-	-	-	-	-	-	-	-	rs10160792	-	-	-	-	-	-	-	-	-	-	-	-	-	-	-	-	0.4171	0.1558	0.5937	0.5893	0.4374	0.4468	-	-	-	-	-	-	-	-
rs1017173905	5:164560075-164560079	-	upstream_gene_variant	MODIFIER	RNU6-209P	ENSG00000206845	Transcript	ENST00000384118.1	snRNA	-	-	-	-	-	-	-	-	-	rs1017173905	197802	-1	-	HGNC	47172	-	-	-	-	-	-	-	-	-	-	-	-	-	-	-	-	-	-	-	-	-	-	-	-	-
rs1017173905	5:164560075-164560079	-	downstream_gene_variant	MODIFIER	CTC-340A15.2	ENSG00000241956	Transcript	ENST00000519267.1	antisense	-	-	-	-	-	-	-	-	-	rs1017173905	2837	1	-	Clone_based_vega_gene	-	-	-	-	-	-	-	-	-	-	-	-	-	-	-	-	-	-	-	-	-	-	-	-	-	-
rs1017173905	5:164560075-164560079	-	intron_variant,non_coding_transcript_variant	MODIFIER	CTC-340A15.2	ENSG00000241956	Transcript	ENST00000519570.1	antisense	-	5/5	-	-	-	-	-	-	-	rs1017173905	-	1	-	Clone_based_vega_gene	-	-	-	-	-	-	-	-	-	-	-	-	-	-	-	-	-	-	-	-	-	-	-	-	-	-
rs1017173905	5:164560075-164560079	-	downstream_gene_variant	MODIFIER	CTB-181F24.1	ENSG00000254066	Transcript	ENST00000521341.1	lincRNA	-	-	-	-	-	-	-	-	-	rs1017173905	87504	-1	-	Clone_based_vega_gene	-	-	-	-	-	-	-	-	-	-	-	-	-	-	-	-	-	-	-	-	-	-	-	-	-	-
rs1017173905	5:164560075-164560079	-	upstream_gene_variant	MODIFIER	CTC-535M15.2	ENSG00000253693	Transcript	ENST00000522189.1	lincRNA	-	-	-	-	-	-	-	-	-	rs1017173905	215957	1	-	Clone_based_vega_gene	-	-	-	-	-	-	-	-	-	-	-	-	-	-	-	-	-	-	-	-	-	-	-	-	-	-
rs1017173905	5:164560075-164560079	-	intron_variant,non_coding_transcript_variant	MODIFIER	CTC-340A15.2	ENSG00000241956	Transcript	ENST00000522303.1	antisense	-	4/4	-	-	-	-	-	-	-	rs1017173905	-	1	-	Clone_based_vega_gene	-	-	-	-	-	-	-	-	-	-	-	-	-	-	-	-	-	-	-	-	-	-	-	-	-	-
rs1017173905	5:164560075-164560079	-	intron_variant,non_coding_transcript_variant	MODIFIER	CTC-340A15.2	ENSG00000241956	Transcript	ENST00000522646.1	antisense	-	5/5	-	-	-	-	-	-	-	rs1017173905	-	1	-	Clone_based_vega_gene	-	-	-	-	-	-	-	-	-	-	-	-	-	-	-	-	-	-	-	-	-	-	-	-	-	-
rs1017173905	5:164560075-164560079	-	downstream_gene_variant	MODIFIER	CTB-181F24.1	ENSG00000254066	Transcript	ENST00000523538.1	lincRNA	-	-	-	-	-	-	-	-	-	rs1017173905	105410	-1	-	Clone_based_vega_gene	-	-	-	-	-	-	-	-	-	-	-	-	-	-	-	-	-	-	-	-	-	-	-	-	-	-
rs10197166	2:179080731-179080731	C	intron_variant	MODIFIER	OSBPL6	ENSG00000079156	Transcript	ENST00000190611.4	protein_coding	-	1/24	-	-	-	-	-	-	-	rs10197166	-	1	-	HGNC	16388	-	-	-	-	-	-	-	-	-	-	-	0.3668	0.5408	0.3112	0.1786	0.3668	0.365	-	-	-	-	-	-	-	-
rs10197166	2:179080731-179080731	C	intron_variant	MODIFIER	OSBPL6	ENSG00000079156	Transcript	ENST00000357080.4	protein_coding	-	1/13	-	-	-	-	-	-	-	rs10197166	-	1	-	HGNC	16388	-	-	-	-	-	-	-	-	-	-	-	0.3668	0.5408	0.3112	0.1786	0.3668	0.365	-	-	-	-	-	-	-	-
rs10197166	2:179080731-179080731	C	intron_variant	MODIFIER	OSBPL6	ENSG00000079156	Transcript	ENST00000359685.3	protein_coding	-	1/23	-	-	-	-	-	-	-	rs10197166	-	1	-	HGNC	16388	-	-	-	-	-	-	-	-	-	-	-	0.3668	0.5408	0.3112	0.1786	0.3668	0.365	-	-	-	-	-	-	-	-
rs10197166	2:179080731-179080731	C	intron_variant	MODIFIER	OSBPL6	ENSG00000079156	Transcript	ENST00000392505.2	protein_coding	-	1/25	-	-	-	-	-	-	-	rs10197166	-	1	-	HGNC	16388	-	-	-	-	-	-	-	-	-	-	-	0.3668	0.5408	0.3112	0.1786	0.3668	0.365	-	-	-	-	-	-	-	-
rs10197166	2:179080731-179080731	C	intron_variant	MODIFIER	OSBPL6	ENSG00000079156	Transcript	ENST00000409045.3	protein_coding	-	1/23	-	-	-	-	-	-	-	rs10197166	-	1	-	HGNC	16388	-	-	-	-	-	-	-	-	-	-	-	0.3668	0.5408	0.3112	0.1786	0.3668	0.365	-	-	-	-	-	-	-	-
rs10197166	2:179080731-179080731	C	intron_variant,non_coding_transcript_variant	MODIFIER	OSBPL6	ENSG00000079156	Transcript	ENST00000477646.1	processed_transcript	-	1/2	-	-	-	-	-	-	-	rs10197166	-	1	-	HGNC	16388	-	-	-	-	-	-	-	-	-	-	-	0.3668	0.5408	0.3112	0.1786	0.3668	0.365	-	-	-	-	-	-	-	-
rs10221107	16:48390891-48390891	T	3_prime_UTR_variant	MODIFIER	LONP2	ENSG00000102910	Transcript	ENST00000285737.4	protein_coding	15/15	-	-	-	7830	-	-	-	-	rs10221107	-	1	-	HGNC	20598	-	-	-	-	-	-	-	-	-	-	-	0.1683	0.3775	0.1455	0.0198	0.165	0.0583	-	-	-	-	-	-	-	-
rs10221107	16:48390891-48390891	T	downstream_gene_variant	MODIFIER	SIAH1	ENSG00000196470	Transcript	ENST00000356721.3	protein_coding	-	-	-	-	-	-	-	-	-	rs10221107	3551	-1	-	HGNC	10857	-	-	-	-	-	-	-	-	-	-	-	0.1683	0.3775	0.1455	0.0198	0.165	0.0583	-	-	-	-	-	-	-	-
rs10221107	16:48390891-48390891	T	downstream_gene_variant	MODIFIER	SIAH1	ENSG00000196470	Transcript	ENST00000380006.2	protein_coding	-	-	-	-	-	-	-	-	-	rs10221107	3551	-1	-	HGNC	10857	-	-	-	-	-	-	-	-	-	-	-	0.1683	0.3775	0.1455	0.0198	0.165	0.0583	-	-	-	-	-	-	-	-
rs10221107	16:48390891-48390891	T	downstream_gene_variant	MODIFIER	SIAH1	ENSG00000196470	Transcript	ENST00000394725.2	protein_coding	-	-	-	-	-	-	-	-	-	rs10221107	3551	-1	-	HGNC	10857	-	-	-	-	-	-	-	-	-	-	-	0.1683	0.3775	0.1455	0.0198	0.165	0.0583	-	-	-	-	-	-	-	-
rs10221107	16:48390891-48390891	T	intron_variant,non_coding_transcript_variant	MODIFIER	LONP2	ENSG00000102910	Transcript	ENST00000564259.1	processed_transcript	-	3/3	-	-	-	-	-	-	-	rs10221107	-	1	-	HGNC	20598	-	-	-	-	-	-	-	-	-	-	-	0.1683	0.3775	0.1455	0.0198	0.165	0.0583	-	-	-	-	-	-	-	-
rs10221107	16:48390891-48390891	T	intron_variant,non_coding_transcript_variant	MODIFIER	LONP2	ENSG00000102910	Transcript	ENST00000565185.1	retained_intron	-	1/2	-	-	-	-	-	-	-	rs10221107	-	1	-	HGNC	20598	-	-	-	-	-	-	-	-	-	-	-	0.1683	0.3775	0.1455	0.0198	0.165	0.0583	-	-	-	-	-	-	-	-
rs10221107	16:48390891-48390891	T	intron_variant,non_coding_transcript_variant	MODIFIER	SIAH1	ENSG00000196470	Transcript	ENST00000565620.1	processed_transcript	-	1/1	-	-	-	-	-	-	-	rs10221107	-	-1	-	HGNC	10857	-	-	-	-	-	-	-	-	-	-	-	0.1683	0.3775	0.1455	0.0198	0.165	0.0583	-	-	-	-	-	-	-	-
rs10221107	16:48390891-48390891	T	intron_variant	MODIFIER	LONP2	ENSG00000102910	Transcript	ENST00000565867.2	protein_coding	-	4/4	-	-	-	-	-	-	-	rs10221107	-	1	cds_start_NF	HGNC	20598	-	-	-	-	-	-	-	-	-	-	-	0.1683	0.3775	0.1455	0.0198	0.165	0.0583	-	-	-	-	-	-	-	-
rs10221107	16:48390891-48390891	T	intron_variant,non_coding_transcript_variant	MODIFIER	LONP2	ENSG00000102910	Transcript	ENST00000566719.1	retained_intron	-	1/1	-	-	-	-	-	-	-	rs10221107	-	1	-	HGNC	20598	-	-	-	-	-	-	-	-	-	-	-	0.1683	0.3775	0.1455	0.0198	0.165	0.0583	-	-	-	-	-	-	-	-
rs10221107	16:48390891-48390891	T	intron_variant,NMD_transcript_variant	MODIFIER	SIAH1	ENSG00000196470	Transcript	ENST00000568007.1	nonsense_mediated_decay	-	6/6	-	-	-	-	-	-	-	rs10221107	-	-1	-	HGNC	10857	-	-	-	-	-	-	-	-	-	-	-	0.1683	0.3775	0.1455	0.0198	0.165	0.0583	-	-	-	-	-	-	-	-
rs10221107	16:48390891-48390891	T	regulatory_region_variant	MODIFIER	-	-	RegulatoryFeature	ENSR00001881967	enhancer	-	-	-	-	-	-	-	-	-	rs10221107	-	-	-	-	-	-	-	-	-	-	-	-	-	-	-	-	0.1683	0.3775	0.1455	0.0198	0.165	0.0583	-	-	-	-	-	-	-	-
rs10237271	7:78325251-78325251	G	intron_variant	MODIFIER	MAGI2	ENSG00000187391	Transcript	ENST00000354212.4	protein_coding	-	2/21	-	-	-	-	-	-	-	rs10237271,COSV62701674	-	-1	-	HGNC	18957	-	-	-	0,1	0,1	-	-	-	-	-	-	0.3091	0.2625	0.3689	0.2133	0.4662	0.2669	-	-	-	-	-	-	-	-
rs10237271	7:78325251-78325251	G	intron_variant	MODIFIER	MAGI2	ENSG00000187391	Transcript	ENST00000419488.1	protein_coding	-	2/20	-	-	-	-	-	-	-	rs10237271,COSV62701674	-	-1	-	HGNC	18957	-	-	-	0,1	0,1	-	-	-	-	-	-	0.3091	0.2625	0.3689	0.2133	0.4662	0.2669	-	-	-	-	-	-	-	-
rs10237271	7:78325251-78325251	G	intron_variant	MODIFIER	MAGI2	ENSG00000187391	Transcript	ENST00000522391.1	protein_coding	-	2/22	-	-	-	-	-	-	-	rs10237271,COSV62701674	-	-1	-	HGNC	18957	-	-	-	0,1	0,1	-	-	-	-	-	-	0.3091	0.2625	0.3689	0.2133	0.4662	0.2669	-	-	-	-	-	-	-	-
rs10237271	7:78325251-78325251	G	intron_variant	MODIFIER	MAGI2	ENSG00000187391	Transcript	ENST00000535697.1	protein_coding	-	1/8	-	-	-	-	-	-	-	rs10237271,COSV62701674	-	-1	-	HGNC	18957	-	-	-	0,1	0,1	-	-	-	-	-	-	0.3091	0.2625	0.3689	0.2133	0.4662	0.2669	-	-	-	-	-	-	-	-
rs10237271	7:78325251-78325251	G	intron_variant	MODIFIER	MAGI2	ENSG00000187391	Transcript	ENST00000536571.1	protein_coding	-	1/9	-	-	-	-	-	-	-	rs10237271,COSV62701674	-	-1	-	HGNC	18957	-	-	-	0,1	0,1	-	-	-	-	-	-	0.3091	0.2625	0.3689	0.2133	0.4662	0.2669	-	-	-	-	-	-	-	-
rs10252981	7:78349405-78349405	A	intron_variant	MODIFIER	MAGI2	ENSG00000187391	Transcript	ENST00000354212.4	protein_coding	-	2/21	-	-	-	-	-	-	-	rs10252981	-	-1	-	HGNC	18957	-	-	-	-	-	-	-	-	-	-	-	0.3125	0.3389	0.3415	0.2173	0.4085	0.2556	-	-	-	-	-	-	-	-
rs10252981	7:78349405-78349405	A	intron_variant	MODIFIER	MAGI2	ENSG00000187391	Transcript	ENST00000419488.1	protein_coding	-	2/20	-	-	-	-	-	-	-	rs10252981	-	-1	-	HGNC	18957	-	-	-	-	-	-	-	-	-	-	-	0.3125	0.3389	0.3415	0.2173	0.4085	0.2556	-	-	-	-	-	-	-	-
rs10252981	7:78349405-78349405	A	intron_variant	MODIFIER	MAGI2	ENSG00000187391	Transcript	ENST00000522391.1	protein_coding	-	2/22	-	-	-	-	-	-	-	rs10252981	-	-1	-	HGNC	18957	-	-	-	-	-	-	-	-	-	-	-	0.3125	0.3389	0.3415	0.2173	0.4085	0.2556	-	-	-	-	-	-	-	-
rs10252981	7:78349405-78349405	A	intron_variant	MODIFIER	MAGI2	ENSG00000187391	Transcript	ENST00000535697.1	protein_coding	-	1/8	-	-	-	-	-	-	-	rs10252981	-	-1	-	HGNC	18957	-	-	-	-	-	-	-	-	-	-	-	0.3125	0.3389	0.3415	0.2173	0.4085	0.2556	-	-	-	-	-	-	-	-
rs10252981	7:78349405-78349405	A	intron_variant	MODIFIER	MAGI2	ENSG00000187391	Transcript	ENST00000536571.1	protein_coding	-	1/9	-	-	-	-	-	-	-	rs10252981	-	-1	-	HGNC	18957	-	-	-	-	-	-	-	-	-	-	-	0.3125	0.3389	0.3415	0.2173	0.4085	0.2556	-	-	-	-	-	-	-	-
rs10255125	7:78346008-78346008	C	intron_variant	MODIFIER	MAGI2	ENSG00000187391	Transcript	ENST00000354212.4	protein_coding	-	2/21	-	-	-	-	-	-	-	rs10255125	-	-1	-	HGNC	18957	-	-	-	-	-	-	-	-	-	-	-	0.2937	0.2549	0.3386	0.2222	0.4155	0.2628	-	-	-	-	-	-	-	-
rs10255125	7:78346008-78346008	G	intron_variant	MODIFIER	MAGI2	ENSG00000187391	Transcript	ENST00000354212.4	protein_coding	-	2/21	-	-	-	-	-	-	-	rs10255125	-	-1	-	HGNC	18957	-	-	-	-	-	-	-	-	-	-	-	0.2937	0.2549	0.3386	0.2222	0.4155	0.2628	-	-	-	-	-	-	-	-
rs10255125	7:78346008-78346008	C	intron_variant	MODIFIER	MAGI2	ENSG00000187391	Transcript	ENST00000419488.1	protein_coding	-	2/20	-	-	-	-	-	-	-	rs10255125	-	-1	-	HGNC	18957	-	-	-	-	-	-	-	-	-	-	-	0.2937	0.2549	0.3386	0.2222	0.4155	0.2628	-	-	-	-	-	-	-	-
rs10255125	7:78346008-78346008	G	intron_variant	MODIFIER	MAGI2	ENSG00000187391	Transcript	ENST00000419488.1	protein_coding	-	2/20	-	-	-	-	-	-	-	rs10255125	-	-1	-	HGNC	18957	-	-	-	-	-	-	-	-	-	-	-	0.2937	0.2549	0.3386	0.2222	0.4155	0.2628	-	-	-	-	-	-	-	-
rs10255125	7:78346008-78346008	C	intron_variant	MODIFIER	MAGI2	ENSG00000187391	Transcript	ENST00000522391.1	protein_coding	-	2/22	-	-	-	-	-	-	-	rs10255125	-	-1	-	HGNC	18957	-	-	-	-	-	-	-	-	-	-	-	0.2937	0.2549	0.3386	0.2222	0.4155	0.2628	-	-	-	-	-	-	-	-
rs10255125	7:78346008-78346008	G	intron_variant	MODIFIER	MAGI2	ENSG00000187391	Transcript	ENST00000522391.1	protein_coding	-	2/22	-	-	-	-	-	-	-	rs10255125	-	-1	-	HGNC	18957	-	-	-	-	-	-	-	-	-	-	-	0.2937	0.2549	0.3386	0.2222	0.4155	0.2628	-	-	-	-	-	-	-	-
rs10255125	7:78346008-78346008	C	intron_variant	MODIFIER	MAGI2	ENSG00000187391	Transcript	ENST00000535697.1	protein_coding	-	1/8	-	-	-	-	-	-	-	rs10255125	-	-1	-	HGNC	18957	-	-	-	-	-	-	-	-	-	-	-	0.2937	0.2549	0.3386	0.2222	0.4155	0.2628	-	-	-	-	-	-	-	-
rs10255125	7:78346008-78346008	G	intron_variant	MODIFIER	MAGI2	ENSG00000187391	Transcript	ENST00000535697.1	protein_coding	-	1/8	-	-	-	-	-	-	-	rs10255125	-	-1	-	HGNC	18957	-	-	-	-	-	-	-	-	-	-	-	0.2937	0.2549	0.3386	0.2222	0.4155	0.2628	-	-	-	-	-	-	-	-
rs10255125	7:78346008-78346008	C	intron_variant	MODIFIER	MAGI2	ENSG00000187391	Transcript	ENST00000536571.1	protein_coding	-	1/9	-	-	-	-	-	-	-	rs10255125	-	-1	-	HGNC	18957	-	-	-	-	-	-	-	-	-	-	-	0.2937	0.2549	0.3386	0.2222	0.4155	0.2628	-	-	-	-	-	-	-	-
rs10255125	7:78346008-78346008	G	intron_variant	MODIFIER	MAGI2	ENSG00000187391	Transcript	ENST00000536571.1	protein_coding	-	1/9	-	-	-	-	-	-	-	rs10255125	-	-1	-	HGNC	18957	-	-	-	-	-	-	-	-	-	-	-	0.2937	0.2549	0.3386	0.2222	0.4155	0.2628	-	-	-	-	-	-	-	-
rs10255125	7:78346008-78346008	C	regulatory_region_variant	MODIFIER	-	-	RegulatoryFeature	ENSR00002052875	promoter_flanking_region	-	-	-	-	-	-	-	-	-	rs10255125	-	-	-	-	-	-	-	-	-	-	-	-	-	-	-	-	0.2937	0.2549	0.3386	0.2222	0.4155	0.2628	-	-	-	-	-	-	-	-
rs10255125	7:78346008-78346008	G	regulatory_region_variant	MODIFIER	-	-	RegulatoryFeature	ENSR00002052875	promoter_flanking_region	-	-	-	-	-	-	-	-	-	rs10255125	-	-	-	-	-	-	-	-	-	-	-	-	-	-	-	-	0.2937	0.2549	0.3386	0.2222	0.4155	0.2628	-	-	-	-	-	-	-	-
rs10256096	7:78340850-78340850	G	intron_variant	MODIFIER	MAGI2	ENSG00000187391	Transcript	ENST00000354212.4	protein_coding	-	2/21	-	-	-	-	-	-	-	rs10256096	-	-1	-	HGNC	18957	-	-	-	-	-	-	-	-	-	-	-	0.3195	0.3684	0.3429	0.2123	0.4085	0.2556	-	-	-	-	-	-	-	-
rs10256096	7:78340850-78340850	T	intron_variant	MODIFIER	MAGI2	ENSG00000187391	Transcript	ENST00000354212.4	protein_coding	-	2/21	-	-	-	-	-	-	-	rs10256096	-	-1	-	HGNC	18957	-	-	-	-	-	-	-	-	-	-	-	0.3195	0.3684	0.3429	0.2123	0.4085	0.2556	-	-	-	-	-	-	-	-
rs10256096	7:78340850-78340850	G	intron_variant	MODIFIER	MAGI2	ENSG00000187391	Transcript	ENST00000419488.1	protein_coding	-	2/20	-	-	-	-	-	-	-	rs10256096	-	-1	-	HGNC	18957	-	-	-	-	-	-	-	-	-	-	-	0.3195	0.3684	0.3429	0.2123	0.4085	0.2556	-	-	-	-	-	-	-	-
rs10256096	7:78340850-78340850	T	intron_variant	MODIFIER	MAGI2	ENSG00000187391	Transcript	ENST00000419488.1	protein_coding	-	2/20	-	-	-	-	-	-	-	rs10256096	-	-1	-	HGNC	18957	-	-	-	-	-	-	-	-	-	-	-	0.3195	0.3684	0.3429	0.2123	0.4085	0.2556	-	-	-	-	-	-	-	-
rs10256096	7:78340850-78340850	G	intron_variant	MODIFIER	MAGI2	ENSG00000187391	Transcript	ENST00000522391.1	protein_coding	-	2/22	-	-	-	-	-	-	-	rs10256096	-	-1	-	HGNC	18957	-	-	-	-	-	-	-	-	-	-	-	0.3195	0.3684	0.3429	0.2123	0.4085	0.2556	-	-	-	-	-	-	-	-
rs10256096	7:78340850-78340850	T	intron_variant	MODIFIER	MAGI2	ENSG00000187391	Transcript	ENST00000522391.1	protein_coding	-	2/22	-	-	-	-	-	-	-	rs10256096	-	-1	-	HGNC	18957	-	-	-	-	-	-	-	-	-	-	-	0.3195	0.3684	0.3429	0.2123	0.4085	0.2556	-	-	-	-	-	-	-	-
rs10256096	7:78340850-78340850	G	intron_variant	MODIFIER	MAGI2	ENSG00000187391	Transcript	ENST00000535697.1	protein_coding	-	1/8	-	-	-	-	-	-	-	rs10256096	-	-1	-	HGNC	18957	-	-	-	-	-	-	-	-	-	-	-	0.3195	0.3684	0.3429	0.2123	0.4085	0.2556	-	-	-	-	-	-	-	-
rs10256096	7:78340850-78340850	T	intron_variant	MODIFIER	MAGI2	ENSG00000187391	Transcript	ENST00000535697.1	protein_coding	-	1/8	-	-	-	-	-	-	-	rs10256096	-	-1	-	HGNC	18957	-	-	-	-	-	-	-	-	-	-	-	0.3195	0.3684	0.3429	0.2123	0.4085	0.2556	-	-	-	-	-	-	-	-
rs10256096	7:78340850-78340850	G	intron_variant	MODIFIER	MAGI2	ENSG00000187391	Transcript	ENST00000536571.1	protein_coding	-	1/9	-	-	-	-	-	-	-	rs10256096	-	-1	-	HGNC	18957	-	-	-	-	-	-	-	-	-	-	-	0.3195	0.3684	0.3429	0.2123	0.4085	0.2556	-	-	-	-	-	-	-	-
rs10256096	7:78340850-78340850	T	intron_variant	MODIFIER	MAGI2	ENSG00000187391	Transcript	ENST00000536571.1	protein_coding	-	1/9	-	-	-	-	-	-	-	rs10256096	-	-1	-	HGNC	18957	-	-	-	-	-	-	-	-	-	-	-	0.3195	0.3684	0.3429	0.2123	0.4085	0.2556	-	-	-	-	-	-	-	-
rs10267607	7:78349055-78349055	C	intron_variant	MODIFIER	MAGI2	ENSG00000187391	Transcript	ENST00000354212.4	protein_coding	-	2/21	-	-	-	-	-	-	-	rs10267607	-	-1	-	HGNC	18957	-	-	-	-	-	-	-	-	-	-	-	0.3221	0.3729	0.3429	0.2173	0.4105	0.2556	-	-	-	-	-	-	-	-
rs10267607	7:78349055-78349055	T	intron_variant	MODIFIER	MAGI2	ENSG00000187391	Transcript	ENST00000354212.4	protein_coding	-	2/21	-	-	-	-	-	-	-	rs10267607	-	-1	-	HGNC	18957	-	-	-	-	-	-	-	-	-	-	-	0.3221	0.3729	0.3429	0.2173	0.4105	0.2556	-	-	-	-	-	-	-	-
rs10267607	7:78349055-78349055	C	intron_variant	MODIFIER	MAGI2	ENSG00000187391	Transcript	ENST00000419488.1	protein_coding	-	2/20	-	-	-	-	-	-	-	rs10267607	-	-1	-	HGNC	18957	-	-	-	-	-	-	-	-	-	-	-	0.3221	0.3729	0.3429	0.2173	0.4105	0.2556	-	-	-	-	-	-	-	-
rs10267607	7:78349055-78349055	T	intron_variant	MODIFIER	MAGI2	ENSG00000187391	Transcript	ENST00000419488.1	protein_coding	-	2/20	-	-	-	-	-	-	-	rs10267607	-	-1	-	HGNC	18957	-	-	-	-	-	-	-	-	-	-	-	0.3221	0.3729	0.3429	0.2173	0.4105	0.2556	-	-	-	-	-	-	-	-
rs10267607	7:78349055-78349055	C	intron_variant	MODIFIER	MAGI2	ENSG00000187391	Transcript	ENST00000522391.1	protein_coding	-	2/22	-	-	-	-	-	-	-	rs10267607	-	-1	-	HGNC	18957	-	-	-	-	-	-	-	-	-	-	-	0.3221	0.3729	0.3429	0.2173	0.4105	0.2556	-	-	-	-	-	-	-	-
rs10267607	7:78349055-78349055	T	intron_variant	MODIFIER	MAGI2	ENSG00000187391	Transcript	ENST00000522391.1	protein_coding	-	2/22	-	-	-	-	-	-	-	rs10267607	-	-1	-	HGNC	18957	-	-	-	-	-	-	-	-	-	-	-	0.3221	0.3729	0.3429	0.2173	0.4105	0.2556	-	-	-	-	-	-	-	-
rs10267607	7:78349055-78349055	C	intron_variant	MODIFIER	MAGI2	ENSG00000187391	Transcript	ENST00000535697.1	protein_coding	-	1/8	-	-	-	-	-	-	-	rs10267607	-	-1	-	HGNC	18957	-	-	-	-	-	-	-	-	-	-	-	0.3221	0.3729	0.3429	0.2173	0.4105	0.2556	-	-	-	-	-	-	-	-
rs10267607	7:78349055-78349055	T	intron_variant	MODIFIER	MAGI2	ENSG00000187391	Transcript	ENST00000535697.1	protein_coding	-	1/8	-	-	-	-	-	-	-	rs10267607	-	-1	-	HGNC	18957	-	-	-	-	-	-	-	-	-	-	-	0.3221	0.3729	0.3429	0.2173	0.4105	0.2556	-	-	-	-	-	-	-	-
rs10267607	7:78349055-78349055	C	intron_variant	MODIFIER	MAGI2	ENSG00000187391	Transcript	ENST00000536571.1	protein_coding	-	1/9	-	-	-	-	-	-	-	rs10267607	-	-1	-	HGNC	18957	-	-	-	-	-	-	-	-	-	-	-	0.3221	0.3729	0.3429	0.2173	0.4105	0.2556	-	-	-	-	-	-	-	-
rs10267607	7:78349055-78349055	T	intron_variant	MODIFIER	MAGI2	ENSG00000187391	Transcript	ENST00000536571.1	protein_coding	-	1/9	-	-	-	-	-	-	-	rs10267607	-	-1	-	HGNC	18957	-	-	-	-	-	-	-	-	-	-	-	0.3221	0.3729	0.3429	0.2173	0.4105	0.2556	-	-	-	-	-	-	-	-
rs10273799	7:91209487-91209487	G	downstream_gene_variant	MODIFIER	CTB-111F10.1	ENSG00000223665	Transcript	ENST00000415249.1	lincRNA	-	-	-	-	-	-	-	-	-	rs10273799	58675	-1	-	Clone_based_vega_gene	-	-	-	-	-	-	-	-	-	-	-	-	0.4976	0.7806	0.3401	0.4891	0.2942	0.4448	-	-	-	-	-	-	-	-
rs10273799	7:91209487-91209487	T	downstream_gene_variant	MODIFIER	CTB-111F10.1	ENSG00000223665	Transcript	ENST00000415249.1	lincRNA	-	-	-	-	-	-	-	-	-	rs10273799	58675	-1	-	Clone_based_vega_gene	-	-	-	-	-	-	-	-	-	-	-	-	0.4976	0.7806	0.3401	0.4891	0.2942	0.4448	-	-	-	-	-	-	-	-
rs10273799	7:91209487-91209487	G	downstream_gene_variant	MODIFIER	RP11-115N4.1	ENSG00000243144	Transcript	ENST00000418395.1	lincRNA	-	-	-	-	-	-	-	-	-	rs10273799	64763	1	-	Clone_based_vega_gene	-	-	-	-	-	-	-	-	-	-	-	-	0.4976	0.7806	0.3401	0.4891	0.2942	0.4448	-	-	-	-	-	-	-	-
rs10273799	7:91209487-91209487	T	downstream_gene_variant	MODIFIER	RP11-115N4.1	ENSG00000243144	Transcript	ENST00000418395.1	lincRNA	-	-	-	-	-	-	-	-	-	rs10273799	64763	1	-	Clone_based_vega_gene	-	-	-	-	-	-	-	-	-	-	-	-	0.4976	0.7806	0.3401	0.4891	0.2942	0.4448	-	-	-	-	-	-	-	-
rs10273799	7:91209487-91209487	G	downstream_gene_variant	MODIFIER	RP11-115N4.1	ENSG00000243144	Transcript	ENST00000419226.1	lincRNA	-	-	-	-	-	-	-	-	-	rs10273799	244450	1	-	Clone_based_vega_gene	-	-	-	-	-	-	-	-	-	-	-	-	0.4976	0.7806	0.3401	0.4891	0.2942	0.4448	-	-	-	-	-	-	-	-
rs10273799	7:91209487-91209487	T	downstream_gene_variant	MODIFIER	RP11-115N4.1	ENSG00000243144	Transcript	ENST00000419226.1	lincRNA	-	-	-	-	-	-	-	-	-	rs10273799	244450	1	-	Clone_based_vega_gene	-	-	-	-	-	-	-	-	-	-	-	-	0.4976	0.7806	0.3401	0.4891	0.2942	0.4448	-	-	-	-	-	-	-	-
rs10273799	7:91209487-91209487	G	downstream_gene_variant	MODIFIER	RP11-115N4.1	ENSG00000243144	Transcript	ENST00000449361.1	lincRNA	-	-	-	-	-	-	-	-	-	rs10273799	244431	1	-	Clone_based_vega_gene	-	-	-	-	-	-	-	-	-	-	-	-	0.4976	0.7806	0.3401	0.4891	0.2942	0.4448	-	-	-	-	-	-	-	-
rs10273799	7:91209487-91209487	T	downstream_gene_variant	MODIFIER	RP11-115N4.1	ENSG00000243144	Transcript	ENST00000449361.1	lincRNA	-	-	-	-	-	-	-	-	-	rs10273799	244431	1	-	Clone_based_vega_gene	-	-	-	-	-	-	-	-	-	-	-	-	0.4976	0.7806	0.3401	0.4891	0.2942	0.4448	-	-	-	-	-	-	-	-
rs10273799	7:91209487-91209487	G	downstream_gene_variant	MODIFIER	MTERF	ENSG00000127989	Transcript	ENST00000454222.1	processed_transcript	-	-	-	-	-	-	-	-	-	rs10273799	111836	-1	-	HGNC	21463	-	-	-	-	-	-	-	-	-	-	-	0.4976	0.7806	0.3401	0.4891	0.2942	0.4448	-	-	-	-	-	-	-	-
rs10273799	7:91209487-91209487	T	downstream_gene_variant	MODIFIER	MTERF	ENSG00000127989	Transcript	ENST00000454222.1	processed_transcript	-	-	-	-	-	-	-	-	-	rs10273799	111836	-1	-	HGNC	21463	-	-	-	-	-	-	-	-	-	-	-	0.4976	0.7806	0.3401	0.4891	0.2942	0.4448	-	-	-	-	-	-	-	-
rs10273799	7:91209487-91209487	G	upstream_gene_variant	MODIFIER	RP11-142A5.1	ENSG00000235450	Transcript	ENST00000456952.1	lincRNA	-	-	-	-	-	-	-	-	-	rs10273799	23324	-1	-	Clone_based_vega_gene	-	-	-	-	-	-	-	-	-	-	-	-	0.4976	0.7806	0.3401	0.4891	0.2942	0.4448	-	-	-	-	-	-	-	-
rs10273799	7:91209487-91209487	T	upstream_gene_variant	MODIFIER	RP11-142A5.1	ENSG00000235450	Transcript	ENST00000456952.1	lincRNA	-	-	-	-	-	-	-	-	-	rs10273799	23324	-1	-	Clone_based_vega_gene	-	-	-	-	-	-	-	-	-	-	-	-	0.4976	0.7806	0.3401	0.4891	0.2942	0.4448	-	-	-	-	-	-	-	-
rs10274281	7:78354753-78354753	T	intron_variant	MODIFIER	MAGI2	ENSG00000187391	Transcript	ENST00000354212.4	protein_coding	-	2/21	-	-	-	-	-	-	-	rs10274281	-	-1	-	HGNC	18957	-	-	-	-	-	-	-	-	-	-	-	0.2704	0.2564	0.255	0.2123	0.4076	0.2188	-	-	-	-	-	-	-	-
rs10274281	7:78354753-78354753	T	intron_variant	MODIFIER	MAGI2	ENSG00000187391	Transcript	ENST00000419488.1	protein_coding	-	2/20	-	-	-	-	-	-	-	rs10274281	-	-1	-	HGNC	18957	-	-	-	-	-	-	-	-	-	-	-	0.2704	0.2564	0.255	0.2123	0.4076	0.2188	-	-	-	-	-	-	-	-
rs10274281	7:78354753-78354753	T	intron_variant	MODIFIER	MAGI2	ENSG00000187391	Transcript	ENST00000522391.1	protein_coding	-	2/22	-	-	-	-	-	-	-	rs10274281	-	-1	-	HGNC	18957	-	-	-	-	-	-	-	-	-	-	-	0.2704	0.2564	0.255	0.2123	0.4076	0.2188	-	-	-	-	-	-	-	-
rs10274281	7:78354753-78354753	T	intron_variant	MODIFIER	MAGI2	ENSG00000187391	Transcript	ENST00000535697.1	protein_coding	-	1/8	-	-	-	-	-	-	-	rs10274281	-	-1	-	HGNC	18957	-	-	-	-	-	-	-	-	-	-	-	0.2704	0.2564	0.255	0.2123	0.4076	0.2188	-	-	-	-	-	-	-	-
rs10274281	7:78354753-78354753	T	intron_variant	MODIFIER	MAGI2	ENSG00000187391	Transcript	ENST00000536571.1	protein_coding	-	1/9	-	-	-	-	-	-	-	rs10274281	-	-1	-	HGNC	18957	-	-	-	-	-	-	-	-	-	-	-	0.2704	0.2564	0.255	0.2123	0.4076	0.2188	-	-	-	-	-	-	-	-
rs10274288	7:78342235-78342235	A	intron_variant	MODIFIER	MAGI2	ENSG00000187391	Transcript	ENST00000354212.4	protein_coding	-	2/21	-	-	-	-	-	-	-	rs10274288	-	-1	-	HGNC	18957	-	-	-	-	-	-	-	-	-	-	-	0.3173	0.3608	0.3415	0.2123	0.4085	0.2556	-	-	-	-	-	-	-	-
rs10274288	7:78342235-78342235	A	intron_variant	MODIFIER	MAGI2	ENSG00000187391	Transcript	ENST00000419488.1	protein_coding	-	2/20	-	-	-	-	-	-	-	rs10274288	-	-1	-	HGNC	18957	-	-	-	-	-	-	-	-	-	-	-	0.3173	0.3608	0.3415	0.2123	0.4085	0.2556	-	-	-	-	-	-	-	-
rs10274288	7:78342235-78342235	A	intron_variant	MODIFIER	MAGI2	ENSG00000187391	Transcript	ENST00000522391.1	protein_coding	-	2/22	-	-	-	-	-	-	-	rs10274288	-	-1	-	HGNC	18957	-	-	-	-	-	-	-	-	-	-	-	0.3173	0.3608	0.3415	0.2123	0.4085	0.2556	-	-	-	-	-	-	-	-
rs10274288	7:78342235-78342235	A	intron_variant	MODIFIER	MAGI2	ENSG00000187391	Transcript	ENST00000535697.1	protein_coding	-	1/8	-	-	-	-	-	-	-	rs10274288	-	-1	-	HGNC	18957	-	-	-	-	-	-	-	-	-	-	-	0.3173	0.3608	0.3415	0.2123	0.4085	0.2556	-	-	-	-	-	-	-	-
rs10274288	7:78342235-78342235	A	intron_variant	MODIFIER	MAGI2	ENSG00000187391	Transcript	ENST00000536571.1	protein_coding	-	1/9	-	-	-	-	-	-	-	rs10274288	-	-1	-	HGNC	18957	-	-	-	-	-	-	-	-	-	-	-	0.3173	0.3608	0.3415	0.2123	0.4085	0.2556	-	-	-	-	-	-	-	-
rs1032784277	1:241388239-241388239	A	intron_variant	MODIFIER	RGS7	ENSG00000182901	Transcript	ENST00000348120.2	protein_coding	-	1/14	-	-	-	-	-	-	-	rs1032784277	-	-1	-	HGNC	10003	-	-	-	-	-	-	-	-	-	-	-	-	-	-	-	-	-	-	-	-	-	-	-	-	-
rs1032784277	1:241388239-241388239	A	intron_variant	MODIFIER	RGS7	ENSG00000182901	Transcript	ENST00000366562.4	protein_coding	-	1/15	-	-	-	-	-	-	-	rs1032784277	-	-1	-	HGNC	10003	-	-	-	-	-	-	-	-	-	-	-	-	-	-	-	-	-	-	-	-	-	-	-	-	-
rs1032784277	1:241388239-241388239	A	intron_variant	MODIFIER	RGS7	ENSG00000182901	Transcript	ENST00000366563.1	protein_coding	-	2/17	-	-	-	-	-	-	-	rs1032784277	-	-1	-	HGNC	10003	-	-	-	-	-	-	-	-	-	-	-	-	-	-	-	-	-	-	-	-	-	-	-	-	-
rs1032784277	1:241388239-241388239	A	intron_variant	MODIFIER	RGS7	ENSG00000182901	Transcript	ENST00000366564.1	protein_coding	-	2/16	-	-	-	-	-	-	-	rs1032784277	-	-1	-	HGNC	10003	-	-	-	-	-	-	-	-	-	-	-	-	-	-	-	-	-	-	-	-	-	-	-	-	-
rs1032784277	1:241388239-241388239	A	intron_variant	MODIFIER	RGS7	ENSG00000182901	Transcript	ENST00000366565.1	protein_coding	-	2/17	-	-	-	-	-	-	-	rs1032784277	-	-1	-	HGNC	10003	-	-	-	-	-	-	-	-	-	-	-	-	-	-	-	-	-	-	-	-	-	-	-	-	-
rs1032784277	1:241388239-241388239	A	intron_variant	MODIFIER	RGS7	ENSG00000182901	Transcript	ENST00000401882.1	protein_coding	-	1/13	-	-	-	-	-	-	-	rs1032784277	-	-1	-	HGNC	10003	-	-	-	-	-	-	-	-	-	-	-	-	-	-	-	-	-	-	-	-	-	-	-	-	-
rs1032784277	1:241388239-241388239	A	intron_variant	MODIFIER	RGS7	ENSG00000182901	Transcript	ENST00000407727.1	protein_coding	-	1/16	-	-	-	-	-	-	-	rs1032784277	-	-1	-	HGNC	10003	-	-	-	-	-	-	-	-	-	-	-	-	-	-	-	-	-	-	-	-	-	-	-	-	-
rs1034127	21:31658703-31658703	G	upstream_gene_variant	MODIFIER	KRTAP24-1	ENSG00000188694	Transcript	ENST00000340345.4	protein_coding	-	-	-	-	-	-	-	-	-	rs1034127	3427	-1	-	HGNC	33902	-	-	-	-	-	-	-	-	-	-	-	0.4824	0.2542	0.5288	0.5823	0.5567	0.5787	-	-	-	-	-	-	-	-
rs1034127	21:31658703-31658703	G	downstream_gene_variant	MODIFIER	KRTAP25-1	ENSG00000232263	Transcript	ENST00000416044.1	protein_coding	-	-	-	-	-	-	-	-	-	rs1034127	2760	-1	-	HGNC	34003	-	-	-	-	-	-	-	-	-	-	-	0.4824	0.2542	0.5288	0.5823	0.5567	0.5787	-	-	-	-	-	-	-	-
rs1034734841	12:61486696-61486696	G	downstream_gene_variant	MODIFIER	RP11-471N19.1	ENSG00000257308	Transcript	ENST00000548612.1	processed_pseudogene	-	-	-	-	-	-	-	-	-	rs1034734841	138244	-1	-	Clone_based_vega_gene	-	-	-	-	-	-	-	-	-	-	-	-	-	-	-	-	-	-	-	-	-	-	-	-	-	-
rs1034734841	12:61486696-61486696	T	downstream_gene_variant	MODIFIER	RP11-471N19.1	ENSG00000257308	Transcript	ENST00000548612.1	processed_pseudogene	-	-	-	-	-	-	-	-	-	rs1034734841	138244	-1	-	Clone_based_vega_gene	-	-	-	-	-	-	-	-	-	-	-	-	-	-	-	-	-	-	-	-	-	-	-	-	-	-
rs1035599	2:86455334-86455334	A	intron_variant	MODIFIER	REEP1	ENSG00000068615	Transcript	ENST00000165698.5	protein_coding	-	6/6	-	-	-	-	-	-	-	rs1035599	-	-1	-	HGNC	25786	-	-	-	-	-	-	-	-	-	-	-	-	0.2398	0.8199	0.7073	0.8419	0.8384	-	-	-	-	-	-	-	-
rs1035599	2:86455334-86455334	C	intron_variant	MODIFIER	REEP1	ENSG00000068615	Transcript	ENST00000165698.5	protein_coding	-	6/6	-	-	-	-	-	-	-	rs1035599	-	-1	-	HGNC	25786	-	-	-	-	-	-	-	-	-	-	-	-	0.2398	0.8199	0.7073	0.8419	0.8384	-	-	-	-	-	-	-	-
rs1035599	2:86455334-86455334	G	intron_variant	MODIFIER	REEP1	ENSG00000068615	Transcript	ENST00000165698.5	protein_coding	-	6/6	-	-	-	-	-	-	-	rs1035599	-	-1	-	HGNC	25786	-	-	-	-	-	-	-	-	-	-	-	-	0.2398	0.8199	0.7073	0.8419	0.8384	-	-	-	-	-	-	-	-
rs1035599	2:86455334-86455334	A	downstream_gene_variant	MODIFIER	REEP1	ENSG00000068615	Transcript	ENST00000428491.1	protein_coding	-	-	-	-	-	-	-	-	-	rs1035599	4507	-1	cds_end_NF	HGNC	25786	-	-	-	-	-	-	-	-	-	-	-	-	0.2398	0.8199	0.7073	0.8419	0.8384	-	-	-	-	-	-	-	-
rs1035599	2:86455334-86455334	C	downstream_gene_variant	MODIFIER	REEP1	ENSG00000068615	Transcript	ENST00000428491.1	protein_coding	-	-	-	-	-	-	-	-	-	rs1035599	4507	-1	cds_end_NF	HGNC	25786	-	-	-	-	-	-	-	-	-	-	-	-	0.2398	0.8199	0.7073	0.8419	0.8384	-	-	-	-	-	-	-	-
rs1035599	2:86455334-86455334	G	downstream_gene_variant	MODIFIER	REEP1	ENSG00000068615	Transcript	ENST00000428491.1	protein_coding	-	-	-	-	-	-	-	-	-	rs1035599	4507	-1	cds_end_NF	HGNC	25786	-	-	-	-	-	-	-	-	-	-	-	-	0.2398	0.8199	0.7073	0.8419	0.8384	-	-	-	-	-	-	-	-
rs1035599	2:86455334-86455334	A	downstream_gene_variant	MODIFIER	REEP1	ENSG00000068615	Transcript	ENST00000437769.1	protein_coding	-	-	-	-	-	-	-	-	-	rs1035599	4413	-1	cds_end_NF	HGNC	25786	-	-	-	-	-	-	-	-	-	-	-	-	0.2398	0.8199	0.7073	0.8419	0.8384	-	-	-	-	-	-	-	-
rs1035599	2:86455334-86455334	C	downstream_gene_variant	MODIFIER	REEP1	ENSG00000068615	Transcript	ENST00000437769.1	protein_coding	-	-	-	-	-	-	-	-	-	rs1035599	4413	-1	cds_end_NF	HGNC	25786	-	-	-	-	-	-	-	-	-	-	-	-	0.2398	0.8199	0.7073	0.8419	0.8384	-	-	-	-	-	-	-	-
rs1035599	2:86455334-86455334	G	downstream_gene_variant	MODIFIER	REEP1	ENSG00000068615	Transcript	ENST00000437769.1	protein_coding	-	-	-	-	-	-	-	-	-	rs1035599	4413	-1	cds_end_NF	HGNC	25786	-	-	-	-	-	-	-	-	-	-	-	-	0.2398	0.8199	0.7073	0.8419	0.8384	-	-	-	-	-	-	-	-
rs1035599	2:86455334-86455334	A	downstream_gene_variant	MODIFIER	REEP1	ENSG00000068615	Transcript	ENST00000453231.1	protein_coding	-	-	-	-	-	-	-	-	-	rs1035599	4459	-1	cds_end_NF	HGNC	25786	-	-	-	-	-	-	-	-	-	-	-	-	0.2398	0.8199	0.7073	0.8419	0.8384	-	-	-	-	-	-	-	-
rs1035599	2:86455334-86455334	C	downstream_gene_variant	MODIFIER	REEP1	ENSG00000068615	Transcript	ENST00000453231.1	protein_coding	-	-	-	-	-	-	-	-	-	rs1035599	4459	-1	cds_end_NF	HGNC	25786	-	-	-	-	-	-	-	-	-	-	-	-	0.2398	0.8199	0.7073	0.8419	0.8384	-	-	-	-	-	-	-	-
rs1035599	2:86455334-86455334	G	downstream_gene_variant	MODIFIER	REEP1	ENSG00000068615	Transcript	ENST00000453231.1	protein_coding	-	-	-	-	-	-	-	-	-	rs1035599	4459	-1	cds_end_NF	HGNC	25786	-	-	-	-	-	-	-	-	-	-	-	-	0.2398	0.8199	0.7073	0.8419	0.8384	-	-	-	-	-	-	-	-
rs1035599	2:86455334-86455334	A	downstream_gene_variant	MODIFIER	REEP1	ENSG00000068615	Transcript	ENST00000473407.1	processed_transcript	-	-	-	-	-	-	-	-	-	rs1035599	4523	-1	-	HGNC	25786	-	-	-	-	-	-	-	-	-	-	-	-	0.2398	0.8199	0.7073	0.8419	0.8384	-	-	-	-	-	-	-	-
rs1035599	2:86455334-86455334	C	downstream_gene_variant	MODIFIER	REEP1	ENSG00000068615	Transcript	ENST00000473407.1	processed_transcript	-	-	-	-	-	-	-	-	-	rs1035599	4523	-1	-	HGNC	25786	-	-	-	-	-	-	-	-	-	-	-	-	0.2398	0.8199	0.7073	0.8419	0.8384	-	-	-	-	-	-	-	-
rs1035599	2:86455334-86455334	G	downstream_gene_variant	MODIFIER	REEP1	ENSG00000068615	Transcript	ENST00000473407.1	processed_transcript	-	-	-	-	-	-	-	-	-	rs1035599	4523	-1	-	HGNC	25786	-	-	-	-	-	-	-	-	-	-	-	-	0.2398	0.8199	0.7073	0.8419	0.8384	-	-	-	-	-	-	-	-
rs1035599	2:86455334-86455334	A	downstream_gene_variant	MODIFIER	REEP1	ENSG00000068615	Transcript	ENST00000490915.1	retained_intron	-	-	-	-	-	-	-	-	-	rs1035599	4465	-1	-	HGNC	25786	-	-	-	-	-	-	-	-	-	-	-	-	0.2398	0.8199	0.7073	0.8419	0.8384	-	-	-	-	-	-	-	-
rs1035599	2:86455334-86455334	C	downstream_gene_variant	MODIFIER	REEP1	ENSG00000068615	Transcript	ENST00000490915.1	retained_intron	-	-	-	-	-	-	-	-	-	rs1035599	4465	-1	-	HGNC	25786	-	-	-	-	-	-	-	-	-	-	-	-	0.2398	0.8199	0.7073	0.8419	0.8384	-	-	-	-	-	-	-	-
rs1035599	2:86455334-86455334	G	downstream_gene_variant	MODIFIER	REEP1	ENSG00000068615	Transcript	ENST00000490915.1	retained_intron	-	-	-	-	-	-	-	-	-	rs1035599	4465	-1	-	HGNC	25786	-	-	-	-	-	-	-	-	-	-	-	-	0.2398	0.8199	0.7073	0.8419	0.8384	-	-	-	-	-	-	-	-
rs1035599	2:86455334-86455334	A	intron_variant	MODIFIER	REEP1	ENSG00000068615	Transcript	ENST00000535845.1	protein_coding	-	5/5	-	-	-	-	-	-	-	rs1035599	-	-1	-	HGNC	25786	-	-	-	-	-	-	-	-	-	-	-	-	0.2398	0.8199	0.7073	0.8419	0.8384	-	-	-	-	-	-	-	-
rs1035599	2:86455334-86455334	C	intron_variant	MODIFIER	REEP1	ENSG00000068615	Transcript	ENST00000535845.1	protein_coding	-	5/5	-	-	-	-	-	-	-	rs1035599	-	-1	-	HGNC	25786	-	-	-	-	-	-	-	-	-	-	-	-	0.2398	0.8199	0.7073	0.8419	0.8384	-	-	-	-	-	-	-	-
rs1035599	2:86455334-86455334	G	intron_variant	MODIFIER	REEP1	ENSG00000068615	Transcript	ENST00000535845.1	protein_coding	-	5/5	-	-	-	-	-	-	-	rs1035599	-	-1	-	HGNC	25786	-	-	-	-	-	-	-	-	-	-	-	-	0.2398	0.8199	0.7073	0.8419	0.8384	-	-	-	-	-	-	-	-
rs1035599	2:86455334-86455334	A	intron_variant	MODIFIER	REEP1	ENSG00000068615	Transcript	ENST00000538924.1	protein_coding	-	6/6	-	-	-	-	-	-	-	rs1035599	-	-1	-	HGNC	25786	-	-	-	-	-	-	-	-	-	-	-	-	0.2398	0.8199	0.7073	0.8419	0.8384	-	-	-	-	-	-	-	-
rs1035599	2:86455334-86455334	C	intron_variant	MODIFIER	REEP1	ENSG00000068615	Transcript	ENST00000538924.1	protein_coding	-	6/6	-	-	-	-	-	-	-	rs1035599	-	-1	-	HGNC	25786	-	-	-	-	-	-	-	-	-	-	-	-	0.2398	0.8199	0.7073	0.8419	0.8384	-	-	-	-	-	-	-	-
rs1035599	2:86455334-86455334	G	intron_variant	MODIFIER	REEP1	ENSG00000068615	Transcript	ENST00000538924.1	protein_coding	-	6/6	-	-	-	-	-	-	-	rs1035599	-	-1	-	HGNC	25786	-	-	-	-	-	-	-	-	-	-	-	-	0.2398	0.8199	0.7073	0.8419	0.8384	-	-	-	-	-	-	-	-
rs1035599	2:86455334-86455334	A	intron_variant	MODIFIER	REEP1	ENSG00000068615	Transcript	ENST00000540790.1	protein_coding	-	7/7	-	-	-	-	-	-	-	rs1035599	-	-1	-	HGNC	25786	-	-	-	-	-	-	-	-	-	-	-	-	0.2398	0.8199	0.7073	0.8419	0.8384	-	-	-	-	-	-	-	-
rs1035599	2:86455334-86455334	C	intron_variant	MODIFIER	REEP1	ENSG00000068615	Transcript	ENST00000540790.1	protein_coding	-	7/7	-	-	-	-	-	-	-	rs1035599	-	-1	-	HGNC	25786	-	-	-	-	-	-	-	-	-	-	-	-	0.2398	0.8199	0.7073	0.8419	0.8384	-	-	-	-	-	-	-	-
rs1035599	2:86455334-86455334	G	intron_variant	MODIFIER	REEP1	ENSG00000068615	Transcript	ENST00000540790.1	protein_coding	-	7/7	-	-	-	-	-	-	-	rs1035599	-	-1	-	HGNC	25786	-	-	-	-	-	-	-	-	-	-	-	-	0.2398	0.8199	0.7073	0.8419	0.8384	-	-	-	-	-	-	-	-
rs1035599	2:86455334-86455334	A	intron_variant	MODIFIER	REEP1	ENSG00000068615	Transcript	ENST00000541910.1	protein_coding	-	4/4	-	-	-	-	-	-	-	rs1035599	-	-1	-	HGNC	25786	-	-	-	-	-	-	-	-	-	-	-	-	0.2398	0.8199	0.7073	0.8419	0.8384	-	-	-	-	-	-	-	-
rs1035599	2:86455334-86455334	C	intron_variant	MODIFIER	REEP1	ENSG00000068615	Transcript	ENST00000541910.1	protein_coding	-	4/4	-	-	-	-	-	-	-	rs1035599	-	-1	-	HGNC	25786	-	-	-	-	-	-	-	-	-	-	-	-	0.2398	0.8199	0.7073	0.8419	0.8384	-	-	-	-	-	-	-	-
rs1035599	2:86455334-86455334	G	intron_variant	MODIFIER	REEP1	ENSG00000068615	Transcript	ENST00000541910.1	protein_coding	-	4/4	-	-	-	-	-	-	-	rs1035599	-	-1	-	HGNC	25786	-	-	-	-	-	-	-	-	-	-	-	-	0.2398	0.8199	0.7073	0.8419	0.8384	-	-	-	-	-	-	-	-
rs1035599	2:86455334-86455334	A	regulatory_region_variant	MODIFIER	-	-	RegulatoryFeature	ENSR00001622933	promoter_flanking_region	-	-	-	-	-	-	-	-	-	rs1035599	-	-	-	-	-	-	-	-	-	-	-	-	-	-	-	-	-	0.2398	0.8199	0.7073	0.8419	0.8384	-	-	-	-	-	-	-	-
rs1035599	2:86455334-86455334	C	regulatory_region_variant	MODIFIER	-	-	RegulatoryFeature	ENSR00001622933	promoter_flanking_region	-	-	-	-	-	-	-	-	-	rs1035599	-	-	-	-	-	-	-	-	-	-	-	-	-	-	-	-	-	0.2398	0.8199	0.7073	0.8419	0.8384	-	-	-	-	-	-	-	-
rs1035599	2:86455334-86455334	G	regulatory_region_variant	MODIFIER	-	-	RegulatoryFeature	ENSR00001622933	promoter_flanking_region	-	-	-	-	-	-	-	-	-	rs1035599	-	-	-	-	-	-	-	-	-	-	-	-	-	-	-	-	-	0.2398	0.8199	0.7073	0.8419	0.8384	-	-	-	-	-	-	-	-
rs1038348816	4:1035719-1035719	C	downstream_gene_variant	MODIFIER	IDUA	ENSG00000127415	Transcript	ENST00000247933.4	protein_coding	-	-	-	-	-	-	-	-	-	rs1038348816	37425	1	-	HGNC	5391	-	-	-	-	-	-	-	-	-	-	-	-	-	-	-	-	-	-	-	-	-	-	-	-	-
rs1038348816	4:1035719-1035719	C	downstream_gene_variant	MODIFIER	FGFRL1	ENSG00000127418	Transcript	ENST00000264748.6	protein_coding	-	-	-	-	-	-	-	-	-	rs1038348816	15034	1	-	HGNC	3693	-	-	-	-	-	-	-	-	-	-	-	-	-	-	-	-	-	-	-	-	-	-	-	-	-
rs1038348816	4:1035719-1035719	C	upstream_gene_variant	MODIFIER	SLC26A1	ENSG00000145217	Transcript	ENST00000361661.2	protein_coding	-	-	-	-	-	-	-	-	-	rs1038348816	48495	-1	-	HGNC	10993	-	-	-	-	-	-	-	-	-	-	-	-	-	-	-	-	-	-	-	-	-	-	-	-	-
rs1038348816	4:1035719-1035719	C	downstream_gene_variant	MODIFIER	RNF212	ENSG00000178222	Transcript	ENST00000382968.5	protein_coding	-	-	-	-	-	-	-	-	-	rs1038348816	29550	-1	-	HGNC	27729	-	-	-	-	-	-	-	-	-	-	-	-	-	-	-	-	-	-	-	-	-	-	-	-	-
rs1038348816	4:1035719-1035719	C	downstream_gene_variant	MODIFIER	FGFRL1	ENSG00000127418	Transcript	ENST00000398484.2	protein_coding	-	-	-	-	-	-	-	-	-	rs1038348816	15040	1	-	HGNC	3693	-	-	-	-	-	-	-	-	-	-	-	-	-	-	-	-	-	-	-	-	-	-	-	-	-
rs1038348816	4:1035719-1035719	C	upstream_gene_variant	MODIFIER	SLC26A1	ENSG00000145217	Transcript	ENST00000398516.2	protein_coding	-	-	-	-	-	-	-	-	-	rs1038348816	48491	-1	-	HGNC	10993	-	-	-	-	-	-	-	-	-	-	-	-	-	-	-	-	-	-	-	-	-	-	-	-	-
rs1038348816	4:1035719-1035719	C	upstream_gene_variant	MODIFIER	SLC26A1	ENSG00000145217	Transcript	ENST00000398520.2	protein_coding	-	-	-	-	-	-	-	-	-	rs1038348816	48555	-1	-	HGNC	10993	-	-	-	-	-	-	-	-	-	-	-	-	-	-	-	-	-	-	-	-	-	-	-	-	-
rs1038348816	4:1035719-1035719	C	downstream_gene_variant	MODIFIER	RNF212	ENSG00000178222	Transcript	ENST00000433731.2	protein_coding	-	-	-	-	-	-	-	-	-	rs1038348816	30825	-1	-	HGNC	27729	-	-	-	-	-	-	-	-	-	-	-	-	-	-	-	-	-	-	-	-	-	-	-	-	-
rs1038348816	4:1035719-1035719	C	downstream_gene_variant	MODIFIER	IDUA	ENSG00000127415	Transcript	ENST00000453894.1	protein_coding	-	-	-	-	-	-	-	-	-	rs1038348816	37403	1	-	HGNC	5391	-	-	-	-	-	-	-	-	-	-	-	-	-	-	-	-	-	-	-	-	-	-	-	-	-
rs1038348816	4:1035719-1035719	C	downstream_gene_variant	MODIFIER	IDUA	ENSG00000127415	Transcript	ENST00000502829.1	retained_intron	-	-	-	-	-	-	-	-	-	rs1038348816	38542	1	-	HGNC	5391	-	-	-	-	-	-	-	-	-	-	-	-	-	-	-	-	-	-	-	-	-	-	-	-	-
rs1038348816	4:1035719-1035719	C	downstream_gene_variant	MODIFIER	IDUA	ENSG00000127415	Transcript	ENST00000502910.1	protein_coding	-	-	-	-	-	-	-	-	-	rs1038348816	39928	1	cds_end_NF	HGNC	5391	-	-	-	-	-	-	-	-	-	-	-	-	-	-	-	-	-	-	-	-	-	-	-	-	-
rs1038348816	4:1035719-1035719	C	downstream_gene_variant	MODIFIER	RP11-460I19.2	ENSG00000250259	Transcript	ENST00000503095.1	lincRNA	-	-	-	-	-	-	-	-	-	rs1038348816	12959	1	-	Clone_based_vega_gene	-	-	-	-	-	-	-	-	-	-	-	-	-	-	-	-	-	-	-	-	-	-	-	-	-	-
rs1038348816	4:1035719-1035719	C	downstream_gene_variant	MODIFIER	RNF212	ENSG00000178222	Transcript	ENST00000503206.1	processed_transcript	-	-	-	-	-	-	-	-	-	rs1038348816	14323	-1	-	HGNC	27729	-	-	-	-	-	-	-	-	-	-	-	-	-	-	-	-	-	-	-	-	-	-	-	-	-
rs1038348816	4:1035719-1035719	C	downstream_gene_variant	MODIFIER	FGFRL1	ENSG00000127418	Transcript	ENST00000504138.1	protein_coding	-	-	-	-	-	-	-	-	-	rs1038348816	16584	1	-	HGNC	3693	-	-	-	-	-	-	-	-	-	-	-	-	-	-	-	-	-	-	-	-	-	-	-	-	-
rs1038348816	4:1035719-1035719	C	downstream_gene_variant	MODIFIER	IDUA	ENSG00000127415	Transcript	ENST00000504568.1	protein_coding	-	-	-	-	-	-	-	-	-	rs1038348816	40216	1	cds_start_NF,cds_end_NF	HGNC	5391	-	-	-	-	-	-	-	-	-	-	-	-	-	-	-	-	-	-	-	-	-	-	-	-	-
rs1038348816	4:1035719-1035719	C	downstream_gene_variant	MODIFIER	RNF212	ENSG00000178222	Transcript	ENST00000505693.1	retained_intron	-	-	-	-	-	-	-	-	-	rs1038348816	14323	-1	-	HGNC	27729	-	-	-	-	-	-	-	-	-	-	-	-	-	-	-	-	-	-	-	-	-	-	-	-	-
rs1038348816	4:1035719-1035719	C	downstream_gene_variant	MODIFIER	IDUA	ENSG00000127415	Transcript	ENST00000506561.1	retained_intron	-	-	-	-	-	-	-	-	-	rs1038348816	40752	1	-	HGNC	5391	-	-	-	-	-	-	-	-	-	-	-	-	-	-	-	-	-	-	-	-	-	-	-	-	-
rs1038348816	4:1035719-1035719	C	downstream_gene_variant	MODIFIER	RNF212	ENSG00000178222	Transcript	ENST00000506730.1	nonsense_mediated_decay	-	-	-	-	-	-	-	-	-	rs1038348816	14982	-1	-	HGNC	27729	-	-	-	-	-	-	-	-	-	-	-	-	-	-	-	-	-	-	-	-	-	-	-	-	-
rs1038348816	4:1035719-1035719	C	downstream_gene_variant	MODIFIER	FGFRL1	ENSG00000127418	Transcript	ENST00000507339.1	protein_coding	-	-	-	-	-	-	-	-	-	rs1038348816	18091	1	cds_end_NF	HGNC	3693	-	-	-	-	-	-	-	-	-	-	-	-	-	-	-	-	-	-	-	-	-	-	-	-	-
rs1038348816	4:1035719-1035719	C	downstream_gene_variant	MODIFIER	IDUA	ENSG00000127415	Transcript	ENST00000508168.1	retained_intron	-	-	-	-	-	-	-	-	-	rs1038348816	40793	1	-	HGNC	5391	-	-	-	-	-	-	-	-	-	-	-	-	-	-	-	-	-	-	-	-	-	-	-	-	-
rs1038348816	4:1035719-1035719	C	downstream_gene_variant	MODIFIER	RNF212	ENSG00000178222	Transcript	ENST00000508428.1	nonsense_mediated_decay	-	-	-	-	-	-	-	-	-	rs1038348816	30920	-1	-	HGNC	27729	-	-	-	-	-	-	-	-	-	-	-	-	-	-	-	-	-	-	-	-	-	-	-	-	-
rs1038348816	4:1035719-1035719	C	downstream_gene_variant	MODIFIER	RNF212	ENSG00000178222	Transcript	ENST00000508633.1	retained_intron	-	-	-	-	-	-	-	-	-	rs1038348816	14935	-1	-	HGNC	27729	-	-	-	-	-	-	-	-	-	-	-	-	-	-	-	-	-	-	-	-	-	-	-	-	-
rs1038348816	4:1035719-1035719	C	downstream_gene_variant	MODIFIER	IDUA	ENSG00000127415	Transcript	ENST00000509948.1	protein_coding	-	-	-	-	-	-	-	-	-	rs1038348816	40106	1	cds_end_NF	HGNC	5391	-	-	-	-	-	-	-	-	-	-	-	-	-	-	-	-	-	-	-	-	-	-	-	-	-
rs1038348816	4:1035719-1035719	C	downstream_gene_variant	MODIFIER	FGFRL1	ENSG00000127418	Transcript	ENST00000510644.1	protein_coding	-	-	-	-	-	-	-	-	-	rs1038348816	15944	1	-	HGNC	3693	-	-	-	-	-	-	-	-	-	-	-	-	-	-	-	-	-	-	-	-	-	-	-	-	-
rs1038348816	4:1035719-1035719	C	downstream_gene_variant	MODIFIER	RNF212	ENSG00000178222	Transcript	ENST00000510715.1	nonsense_mediated_decay	-	-	-	-	-	-	-	-	-	rs1038348816	30991	-1	-	HGNC	27729	-	-	-	-	-	-	-	-	-	-	-	-	-	-	-	-	-	-	-	-	-	-	-	-	-
rs1038348816	4:1035719-1035719	C	downstream_gene_variant	MODIFIER	RNF212	ENSG00000178222	Transcript	ENST00000511620.1	nonsense_mediated_decay	-	-	-	-	-	-	-	-	-	rs1038348816	30825	-1	-	HGNC	27729	-	-	-	-	-	-	-	-	-	-	-	-	-	-	-	-	-	-	-	-	-	-	-	-	-
rs1038348816	4:1035719-1035719	C	downstream_gene_variant	MODIFIER	FGFRL1	ENSG00000127418	Transcript	ENST00000512174.1	protein_coding	-	-	-	-	-	-	-	-	-	rs1038348816	19568	1	cds_end_NF	HGNC	3693	-	-	-	-	-	-	-	-	-	-	-	-	-	-	-	-	-	-	-	-	-	-	-	-	-
rs1038348816	4:1035719-1035719	C	downstream_gene_variant	MODIFIER	RNF212	ENSG00000178222	Transcript	ENST00000512552.1	retained_intron	-	-	-	-	-	-	-	-	-	rs1038348816	43779	-1	-	HGNC	27729	-	-	-	-	-	-	-	-	-	-	-	-	-	-	-	-	-	-	-	-	-	-	-	-	-
rs1038348816	4:1035719-1035719	C	downstream_gene_variant	MODIFIER	FGFRL1	ENSG00000127418	Transcript	ENST00000512562.1	processed_transcript	-	-	-	-	-	-	-	-	-	rs1038348816	30904	1	-	HGNC	3693	-	-	-	-	-	-	-	-	-	-	-	-	-	-	-	-	-	-	-	-	-	-	-	-	-
rs1038348816	4:1035719-1035719	C	downstream_gene_variant	MODIFIER	RNF212	ENSG00000178222	Transcript	ENST00000514024.1	retained_intron	-	-	-	-	-	-	-	-	-	rs1038348816	14319	-1	-	HGNC	27729	-	-	-	-	-	-	-	-	-	-	-	-	-	-	-	-	-	-	-	-	-	-	-	-	-
rs1038348816	4:1035719-1035719	C	downstream_gene_variant	MODIFIER	IDUA	ENSG00000127415	Transcript	ENST00000514192.1	protein_coding	-	-	-	-	-	-	-	-	-	rs1038348816	39862	1	cds_start_NF,cds_end_NF	HGNC	5391	-	-	-	-	-	-	-	-	-	-	-	-	-	-	-	-	-	-	-	-	-	-	-	-	-
rs1038348816	4:1035719-1035719	C	downstream_gene_variant	MODIFIER	IDUA	ENSG00000127415	Transcript	ENST00000514224.1	protein_coding	-	-	-	-	-	-	-	-	-	rs1038348816	37426	1	-	HGNC	5391	-	-	-	-	-	-	-	-	-	-	-	-	-	-	-	-	-	-	-	-	-	-	-	-	-
rs1038348816	4:1035719-1035719	C	downstream_gene_variant	MODIFIER	IDUA	ENSG00000127415	Transcript	ENST00000514417.1	retained_intron	-	-	-	-	-	-	-	-	-	rs1038348816	38207	1	-	HGNC	5391	-	-	-	-	-	-	-	-	-	-	-	-	-	-	-	-	-	-	-	-	-	-	-	-	-
rs1038348816	4:1035719-1035719	C	downstream_gene_variant	MODIFIER	IDUA	ENSG00000127415	Transcript	ENST00000514698.1	retained_intron	-	-	-	-	-	-	-	-	-	rs1038348816	37426	1	-	HGNC	5391	-	-	-	-	-	-	-	-	-	-	-	-	-	-	-	-	-	-	-	-	-	-	-	-	-
rs1038348816	4:1035719-1035719	C	downstream_gene_variant	MODIFIER	RNF212	ENSG00000178222	Transcript	ENST00000514757.1	retained_intron	-	-	-	-	-	-	-	-	-	rs1038348816	14323	-1	-	HGNC	27729	-	-	-	-	-	-	-	-	-	-	-	-	-	-	-	-	-	-	-	-	-	-	-	-	-
rs10455896	6:162530090-162530090	A	intron_variant	MODIFIER	PARK2	ENSG00000185345	Transcript	ENST00000338468.3	protein_coding	-	3/10	-	-	-	-	-	-	-	rs10455896	-	-1	-	HGNC	8607	-	-	-	-	-	-	-	-	-	-	-	-	0.3707	0.611	0.7183	0.6252	0.6483	-	-	-	-	-	-	-	-
rs10455896	6:162530090-162530090	C	intron_variant	MODIFIER	PARK2	ENSG00000185345	Transcript	ENST00000338468.3	protein_coding	-	3/10	-	-	-	-	-	-	-	rs10455896	-	-1	-	HGNC	8607	-	-	-	-	-	-	-	-	-	-	-	-	0.3707	0.611	0.7183	0.6252	0.6483	-	-	-	-	-	-	-	-
rs10455896	6:162530090-162530090	A	intron_variant	MODIFIER	PARK2	ENSG00000185345	Transcript	ENST00000366892.1	protein_coding	-	4/9	-	-	-	-	-	-	-	rs10455896	-	-1	-	HGNC	8607	-	-	-	-	-	-	-	-	-	-	-	-	0.3707	0.611	0.7183	0.6252	0.6483	-	-	-	-	-	-	-	-
rs10455896	6:162530090-162530090	C	intron_variant	MODIFIER	PARK2	ENSG00000185345	Transcript	ENST00000366892.1	protein_coding	-	4/9	-	-	-	-	-	-	-	rs10455896	-	-1	-	HGNC	8607	-	-	-	-	-	-	-	-	-	-	-	-	0.3707	0.611	0.7183	0.6252	0.6483	-	-	-	-	-	-	-	-
rs10455896	6:162530090-162530090	A	intron_variant	MODIFIER	PARK2	ENSG00000185345	Transcript	ENST00000366894.1	protein_coding	-	3/10	-	-	-	-	-	-	-	rs10455896	-	-1	-	HGNC	8607	-	-	-	-	-	-	-	-	-	-	-	-	0.3707	0.611	0.7183	0.6252	0.6483	-	-	-	-	-	-	-	-
rs10455896	6:162530090-162530090	C	intron_variant	MODIFIER	PARK2	ENSG00000185345	Transcript	ENST00000366894.1	protein_coding	-	3/10	-	-	-	-	-	-	-	rs10455896	-	-1	-	HGNC	8607	-	-	-	-	-	-	-	-	-	-	-	-	0.3707	0.611	0.7183	0.6252	0.6483	-	-	-	-	-	-	-	-
rs10455896	6:162530090-162530090	A	intron_variant	MODIFIER	PARK2	ENSG00000185345	Transcript	ENST00000366896.1	protein_coding	-	2/8	-	-	-	-	-	-	-	rs10455896	-	-1	-	HGNC	8607	-	-	-	-	-	-	-	-	-	-	-	-	0.3707	0.611	0.7183	0.6252	0.6483	-	-	-	-	-	-	-	-
rs10455896	6:162530090-162530090	C	intron_variant	MODIFIER	PARK2	ENSG00000185345	Transcript	ENST00000366896.1	protein_coding	-	2/8	-	-	-	-	-	-	-	rs10455896	-	-1	-	HGNC	8607	-	-	-	-	-	-	-	-	-	-	-	-	0.3707	0.611	0.7183	0.6252	0.6483	-	-	-	-	-	-	-	-
rs10455896	6:162530090-162530090	A	intron_variant	MODIFIER	PARK2	ENSG00000185345	Transcript	ENST00000366897.1	protein_coding	-	4/10	-	-	-	-	-	-	-	rs10455896	-	-1	-	HGNC	8607	-	-	-	-	-	-	-	-	-	-	-	-	0.3707	0.611	0.7183	0.6252	0.6483	-	-	-	-	-	-	-	-
rs10455896	6:162530090-162530090	C	intron_variant	MODIFIER	PARK2	ENSG00000185345	Transcript	ENST00000366897.1	protein_coding	-	4/10	-	-	-	-	-	-	-	rs10455896	-	-1	-	HGNC	8607	-	-	-	-	-	-	-	-	-	-	-	-	0.3707	0.611	0.7183	0.6252	0.6483	-	-	-	-	-	-	-	-
rs10455896	6:162530090-162530090	A	intron_variant	MODIFIER	PARK2	ENSG00000185345	Transcript	ENST00000366898.1	protein_coding	-	4/11	-	-	-	-	-	-	-	rs10455896	-	-1	-	HGNC	8607	-	-	-	-	-	-	-	-	-	-	-	-	0.3707	0.611	0.7183	0.6252	0.6483	-	-	-	-	-	-	-	-
rs10455896	6:162530090-162530090	C	intron_variant	MODIFIER	PARK2	ENSG00000185345	Transcript	ENST00000366898.1	protein_coding	-	4/11	-	-	-	-	-	-	-	rs10455896	-	-1	-	HGNC	8607	-	-	-	-	-	-	-	-	-	-	-	-	0.3707	0.611	0.7183	0.6252	0.6483	-	-	-	-	-	-	-	-
rs10455896	6:162530090-162530090	A	intron_variant,NMD_transcript_variant	MODIFIER	PARK2	ENSG00000185345	Transcript	ENST00000479615.1	nonsense_mediated_decay	-	3/7	-	-	-	-	-	-	-	rs10455896	-	-1	-	HGNC	8607	-	-	-	-	-	-	-	-	-	-	-	-	0.3707	0.611	0.7183	0.6252	0.6483	-	-	-	-	-	-	-	-
rs10455896	6:162530090-162530090	C	intron_variant,NMD_transcript_variant	MODIFIER	PARK2	ENSG00000185345	Transcript	ENST00000479615.1	nonsense_mediated_decay	-	3/7	-	-	-	-	-	-	-	rs10455896	-	-1	-	HGNC	8607	-	-	-	-	-	-	-	-	-	-	-	-	0.3707	0.611	0.7183	0.6252	0.6483	-	-	-	-	-	-	-	-
rs10455896	6:162530090-162530090	A	regulatory_region_variant	MODIFIER	-	-	RegulatoryFeature	ENSR00001719853	promoter_flanking_region	-	-	-	-	-	-	-	-	-	rs10455896	-	-	-	-	-	-	-	-	-	-	-	-	-	-	-	-	-	0.3707	0.611	0.7183	0.6252	0.6483	-	-	-	-	-	-	-	-
rs10455896	6:162530090-162530090	C	regulatory_region_variant	MODIFIER	-	-	RegulatoryFeature	ENSR00001719853	promoter_flanking_region	-	-	-	-	-	-	-	-	-	rs10455896	-	-	-	-	-	-	-	-	-	-	-	-	-	-	-	-	-	0.3707	0.611	0.7183	0.6252	0.6483	-	-	-	-	-	-	-	-
rs10455897	6:162530136-162530136	A	intron_variant	MODIFIER	PARK2	ENSG00000185345	Transcript	ENST00000338468.3	protein_coding	-	3/10	-	-	-	-	-	-	-	rs10455897	-	-1	-	HGNC	8607	-	-	-	-	-	-	-	-	-	-	-	-	0.2564	0.5749	0.7183	0.5815	0.6104	-	-	-	-	-	-	-	-
rs10455897	6:162530136-162530136	C	intron_variant	MODIFIER	PARK2	ENSG00000185345	Transcript	ENST00000338468.3	protein_coding	-	3/10	-	-	-	-	-	-	-	rs10455897	-	-1	-	HGNC	8607	-	-	-	-	-	-	-	-	-	-	-	-	0.2564	0.5749	0.7183	0.5815	0.6104	-	-	-	-	-	-	-	-
rs10455897	6:162530136-162530136	A	intron_variant	MODIFIER	PARK2	ENSG00000185345	Transcript	ENST00000366892.1	protein_coding	-	4/9	-	-	-	-	-	-	-	rs10455897	-	-1	-	HGNC	8607	-	-	-	-	-	-	-	-	-	-	-	-	0.2564	0.5749	0.7183	0.5815	0.6104	-	-	-	-	-	-	-	-
rs10455897	6:162530136-162530136	C	intron_variant	MODIFIER	PARK2	ENSG00000185345	Transcript	ENST00000366892.1	protein_coding	-	4/9	-	-	-	-	-	-	-	rs10455897	-	-1	-	HGNC	8607	-	-	-	-	-	-	-	-	-	-	-	-	0.2564	0.5749	0.7183	0.5815	0.6104	-	-	-	-	-	-	-	-
rs10455897	6:162530136-162530136	A	intron_variant	MODIFIER	PARK2	ENSG00000185345	Transcript	ENST00000366894.1	protein_coding	-	3/10	-	-	-	-	-	-	-	rs10455897	-	-1	-	HGNC	8607	-	-	-	-	-	-	-	-	-	-	-	-	0.2564	0.5749	0.7183	0.5815	0.6104	-	-	-	-	-	-	-	-
rs10455897	6:162530136-162530136	C	intron_variant	MODIFIER	PARK2	ENSG00000185345	Transcript	ENST00000366894.1	protein_coding	-	3/10	-	-	-	-	-	-	-	rs10455897	-	-1	-	HGNC	8607	-	-	-	-	-	-	-	-	-	-	-	-	0.2564	0.5749	0.7183	0.5815	0.6104	-	-	-	-	-	-	-	-
rs10455897	6:162530136-162530136	A	intron_variant	MODIFIER	PARK2	ENSG00000185345	Transcript	ENST00000366896.1	protein_coding	-	2/8	-	-	-	-	-	-	-	rs10455897	-	-1	-	HGNC	8607	-	-	-	-	-	-	-	-	-	-	-	-	0.2564	0.5749	0.7183	0.5815	0.6104	-	-	-	-	-	-	-	-
rs10455897	6:162530136-162530136	C	intron_variant	MODIFIER	PARK2	ENSG00000185345	Transcript	ENST00000366896.1	protein_coding	-	2/8	-	-	-	-	-	-	-	rs10455897	-	-1	-	HGNC	8607	-	-	-	-	-	-	-	-	-	-	-	-	0.2564	0.5749	0.7183	0.5815	0.6104	-	-	-	-	-	-	-	-
rs10455897	6:162530136-162530136	A	intron_variant	MODIFIER	PARK2	ENSG00000185345	Transcript	ENST00000366897.1	protein_coding	-	4/10	-	-	-	-	-	-	-	rs10455897	-	-1	-	HGNC	8607	-	-	-	-	-	-	-	-	-	-	-	-	0.2564	0.5749	0.7183	0.5815	0.6104	-	-	-	-	-	-	-	-
rs10455897	6:162530136-162530136	C	intron_variant	MODIFIER	PARK2	ENSG00000185345	Transcript	ENST00000366897.1	protein_coding	-	4/10	-	-	-	-	-	-	-	rs10455897	-	-1	-	HGNC	8607	-	-	-	-	-	-	-	-	-	-	-	-	0.2564	0.5749	0.7183	0.5815	0.6104	-	-	-	-	-	-	-	-
rs10455897	6:162530136-162530136	A	intron_variant	MODIFIER	PARK2	ENSG00000185345	Transcript	ENST00000366898.1	protein_coding	-	4/11	-	-	-	-	-	-	-	rs10455897	-	-1	-	HGNC	8607	-	-	-	-	-	-	-	-	-	-	-	-	0.2564	0.5749	0.7183	0.5815	0.6104	-	-	-	-	-	-	-	-
rs10455897	6:162530136-162530136	C	intron_variant	MODIFIER	PARK2	ENSG00000185345	Transcript	ENST00000366898.1	protein_coding	-	4/11	-	-	-	-	-	-	-	rs10455897	-	-1	-	HGNC	8607	-	-	-	-	-	-	-	-	-	-	-	-	0.2564	0.5749	0.7183	0.5815	0.6104	-	-	-	-	-	-	-	-
rs10455897	6:162530136-162530136	A	intron_variant,NMD_transcript_variant	MODIFIER	PARK2	ENSG00000185345	Transcript	ENST00000479615.1	nonsense_mediated_decay	-	3/7	-	-	-	-	-	-	-	rs10455897	-	-1	-	HGNC	8607	-	-	-	-	-	-	-	-	-	-	-	-	0.2564	0.5749	0.7183	0.5815	0.6104	-	-	-	-	-	-	-	-
rs10455897	6:162530136-162530136	C	intron_variant,NMD_transcript_variant	MODIFIER	PARK2	ENSG00000185345	Transcript	ENST00000479615.1	nonsense_mediated_decay	-	3/7	-	-	-	-	-	-	-	rs10455897	-	-1	-	HGNC	8607	-	-	-	-	-	-	-	-	-	-	-	-	0.2564	0.5749	0.7183	0.5815	0.6104	-	-	-	-	-	-	-	-
rs10455897	6:162530136-162530136	A	regulatory_region_variant	MODIFIER	-	-	RegulatoryFeature	ENSR00001719853	promoter_flanking_region	-	-	-	-	-	-	-	-	-	rs10455897	-	-	-	-	-	-	-	-	-	-	-	-	-	-	-	-	-	0.2564	0.5749	0.7183	0.5815	0.6104	-	-	-	-	-	-	-	-
rs10455897	6:162530136-162530136	C	regulatory_region_variant	MODIFIER	-	-	RegulatoryFeature	ENSR00001719853	promoter_flanking_region	-	-	-	-	-	-	-	-	-	rs10455897	-	-	-	-	-	-	-	-	-	-	-	-	-	-	-	-	-	0.2564	0.5749	0.7183	0.5815	0.6104	-	-	-	-	-	-	-	-
rs10455897	6:162530136-162530136	A	intron_variant	MODIFIER	PARK2	ENSG00000185345	Transcript	ENST00000338468.3	protein_coding	-	3/10	-	-	-	-	-	-	-	rs10455897	-	-1	-	HGNC	8607	-	-	-	-	-	-	-	-	-	-	-	-	0.2564	0.5749	0.7183	0.5815	0.6104	-	-	-	-	-	-	-	-
rs10455897	6:162530136-162530136	C	intron_variant	MODIFIER	PARK2	ENSG00000185345	Transcript	ENST00000338468.3	protein_coding	-	3/10	-	-	-	-	-	-	-	rs10455897	-	-1	-	HGNC	8607	-	-	-	-	-	-	-	-	-	-	-	-	0.2564	0.5749	0.7183	0.5815	0.6104	-	-	-	-	-	-	-	-
rs10455897	6:162530136-162530136	A	intron_variant	MODIFIER	PARK2	ENSG00000185345	Transcript	ENST00000366892.1	protein_coding	-	4/9	-	-	-	-	-	-	-	rs10455897	-	-1	-	HGNC	8607	-	-	-	-	-	-	-	-	-	-	-	-	0.2564	0.5749	0.7183	0.5815	0.6104	-	-	-	-	-	-	-	-
rs10455897	6:162530136-162530136	C	intron_variant	MODIFIER	PARK2	ENSG00000185345	Transcript	ENST00000366892.1	protein_coding	-	4/9	-	-	-	-	-	-	-	rs10455897	-	-1	-	HGNC	8607	-	-	-	-	-	-	-	-	-	-	-	-	0.2564	0.5749	0.7183	0.5815	0.6104	-	-	-	-	-	-	-	-
rs10455897	6:162530136-162530136	A	intron_variant	MODIFIER	PARK2	ENSG00000185345	Transcript	ENST00000366894.1	protein_coding	-	3/10	-	-	-	-	-	-	-	rs10455897	-	-1	-	HGNC	8607	-	-	-	-	-	-	-	-	-	-	-	-	0.2564	0.5749	0.7183	0.5815	0.6104	-	-	-	-	-	-	-	-
rs10455897	6:162530136-162530136	C	intron_variant	MODIFIER	PARK2	ENSG00000185345	Transcript	ENST00000366894.1	protein_coding	-	3/10	-	-	-	-	-	-	-	rs10455897	-	-1	-	HGNC	8607	-	-	-	-	-	-	-	-	-	-	-	-	0.2564	0.5749	0.7183	0.5815	0.6104	-	-	-	-	-	-	-	-
rs10455897	6:162530136-162530136	A	intron_variant	MODIFIER	PARK2	ENSG00000185345	Transcript	ENST00000366896.1	protein_coding	-	2/8	-	-	-	-	-	-	-	rs10455897	-	-1	-	HGNC	8607	-	-	-	-	-	-	-	-	-	-	-	-	0.2564	0.5749	0.7183	0.5815	0.6104	-	-	-	-	-	-	-	-
rs10455897	6:162530136-162530136	C	intron_variant	MODIFIER	PARK2	ENSG00000185345	Transcript	ENST00000366896.1	protein_coding	-	2/8	-	-	-	-	-	-	-	rs10455897	-	-1	-	HGNC	8607	-	-	-	-	-	-	-	-	-	-	-	-	0.2564	0.5749	0.7183	0.5815	0.6104	-	-	-	-	-	-	-	-
rs10455897	6:162530136-162530136	A	intron_variant	MODIFIER	PARK2	ENSG00000185345	Transcript	ENST00000366897.1	protein_coding	-	4/10	-	-	-	-	-	-	-	rs10455897	-	-1	-	HGNC	8607	-	-	-	-	-	-	-	-	-	-	-	-	0.2564	0.5749	0.7183	0.5815	0.6104	-	-	-	-	-	-	-	-
rs10455897	6:162530136-162530136	C	intron_variant	MODIFIER	PARK2	ENSG00000185345	Transcript	ENST00000366897.1	protein_coding	-	4/10	-	-	-	-	-	-	-	rs10455897	-	-1	-	HGNC	8607	-	-	-	-	-	-	-	-	-	-	-	-	0.2564	0.5749	0.7183	0.5815	0.6104	-	-	-	-	-	-	-	-
rs10455897	6:162530136-162530136	A	intron_variant	MODIFIER	PARK2	ENSG00000185345	Transcript	ENST00000366898.1	protein_coding	-	4/11	-	-	-	-	-	-	-	rs10455897	-	-1	-	HGNC	8607	-	-	-	-	-	-	-	-	-	-	-	-	0.2564	0.5749	0.7183	0.5815	0.6104	-	-	-	-	-	-	-	-
rs10455897	6:162530136-162530136	C	intron_variant	MODIFIER	PARK2	ENSG00000185345	Transcript	ENST00000366898.1	protein_coding	-	4/11	-	-	-	-	-	-	-	rs10455897	-	-1	-	HGNC	8607	-	-	-	-	-	-	-	-	-	-	-	-	0.2564	0.5749	0.7183	0.5815	0.6104	-	-	-	-	-	-	-	-
rs10455897	6:162530136-162530136	A	intron_variant,NMD_transcript_variant	MODIFIER	PARK2	ENSG00000185345	Transcript	ENST00000479615.1	nonsense_mediated_decay	-	3/7	-	-	-	-	-	-	-	rs10455897	-	-1	-	HGNC	8607	-	-	-	-	-	-	-	-	-	-	-	-	0.2564	0.5749	0.7183	0.5815	0.6104	-	-	-	-	-	-	-	-
rs10455897	6:162530136-162530136	C	intron_variant,NMD_transcript_variant	MODIFIER	PARK2	ENSG00000185345	Transcript	ENST00000479615.1	nonsense_mediated_decay	-	3/7	-	-	-	-	-	-	-	rs10455897	-	-1	-	HGNC	8607	-	-	-	-	-	-	-	-	-	-	-	-	0.2564	0.5749	0.7183	0.5815	0.6104	-	-	-	-	-	-	-	-
rs10455897	6:162530136-162530136	A	regulatory_region_variant	MODIFIER	-	-	RegulatoryFeature	ENSR00001719853	promoter_flanking_region	-	-	-	-	-	-	-	-	-	rs10455897	-	-	-	-	-	-	-	-	-	-	-	-	-	-	-	-	-	0.2564	0.5749	0.7183	0.5815	0.6104	-	-	-	-	-	-	-	-
rs10455897	6:162530136-162530136	C	regulatory_region_variant	MODIFIER	-	-	RegulatoryFeature	ENSR00001719853	promoter_flanking_region	-	-	-	-	-	-	-	-	-	rs10455897	-	-	-	-	-	-	-	-	-	-	-	-	-	-	-	-	-	0.2564	0.5749	0.7183	0.5815	0.6104	-	-	-	-	-	-	-	-
rs10459245	12:55153862-55153862	C	upstream_gene_variant	MODIFIER	MUCL1	ENSG00000172551	Transcript	ENST00000308796.6	protein_coding	-	-	-	-	-	-	-	-	-	rs10459245	94459	1	-	HGNC	30588	-	-	-	-	-	-	-	-	-	-	-	0.4742	0.1581	0.5418	0.7927	0.4056	0.5961	-	-	-	-	-	-	-	-
rs10459245	12:55153862-55153862	T	upstream_gene_variant	MODIFIER	MUCL1	ENSG00000172551	Transcript	ENST00000308796.6	protein_coding	-	-	-	-	-	-	-	-	-	rs10459245	94459	1	-	HGNC	30588	-	-	-	-	-	-	-	-	-	-	-	0.4742	0.1581	0.5418	0.7927	0.4056	0.5961	-	-	-	-	-	-	-	-
rs10459245	12:55153862-55153862	C	upstream_gene_variant	MODIFIER	MUCL1	ENSG00000172551	Transcript	ENST00000546809.1	protein_coding	-	-	-	-	-	-	-	-	-	rs10459245	79291	1	-	HGNC	30588	-	-	-	-	-	-	-	-	-	-	-	0.4742	0.1581	0.5418	0.7927	0.4056	0.5961	-	-	-	-	-	-	-	-
rs10459245	12:55153862-55153862	T	upstream_gene_variant	MODIFIER	MUCL1	ENSG00000172551	Transcript	ENST00000546809.1	protein_coding	-	-	-	-	-	-	-	-	-	rs10459245	79291	1	-	HGNC	30588	-	-	-	-	-	-	-	-	-	-	-	0.4742	0.1581	0.5418	0.7927	0.4056	0.5961	-	-	-	-	-	-	-	-
rs10459245	12:55153862-55153862	C	upstream_gene_variant	MODIFIER	MUCL1	ENSG00000172551	Transcript	ENST00000547958.1	retained_intron	-	-	-	-	-	-	-	-	-	rs10459245	94438	1	-	HGNC	30588	-	-	-	-	-	-	-	-	-	-	-	0.4742	0.1581	0.5418	0.7927	0.4056	0.5961	-	-	-	-	-	-	-	-
rs10459245	12:55153862-55153862	T	upstream_gene_variant	MODIFIER	MUCL1	ENSG00000172551	Transcript	ENST00000547958.1	retained_intron	-	-	-	-	-	-	-	-	-	rs10459245	94438	1	-	HGNC	30588	-	-	-	-	-	-	-	-	-	-	-	0.4742	0.1581	0.5418	0.7927	0.4056	0.5961	-	-	-	-	-	-	-	-
rs10459245	12:55153862-55153862	C	upstream_gene_variant	MODIFIER	MUCL1	ENSG00000172551	Transcript	ENST00000547990.1	processed_transcript	-	-	-	-	-	-	-	-	-	rs10459245	70441	1	-	HGNC	30588	-	-	-	-	-	-	-	-	-	-	-	0.4742	0.1581	0.5418	0.7927	0.4056	0.5961	-	-	-	-	-	-	-	-
rs10459245	12:55153862-55153862	T	upstream_gene_variant	MODIFIER	MUCL1	ENSG00000172551	Transcript	ENST00000547990.1	processed_transcript	-	-	-	-	-	-	-	-	-	rs10459245	70441	1	-	HGNC	30588	-	-	-	-	-	-	-	-	-	-	-	0.4742	0.1581	0.5418	0.7927	0.4056	0.5961	-	-	-	-	-	-	-	-
rs10459245	12:55153862-55153862	C	downstream_gene_variant	MODIFIER	RP11-850F7.7	ENSG00000257634	Transcript	ENST00000552524.1	lincRNA	-	-	-	-	-	-	-	-	-	rs10459245	72644	1	-	Clone_based_vega_gene	-	-	-	-	-	-	-	-	-	-	-	-	0.4742	0.1581	0.5418	0.7927	0.4056	0.5961	-	-	-	-	-	-	-	-
rs10459245	12:55153862-55153862	T	downstream_gene_variant	MODIFIER	RP11-850F7.7	ENSG00000257634	Transcript	ENST00000552524.1	lincRNA	-	-	-	-	-	-	-	-	-	rs10459245	72644	1	-	Clone_based_vega_gene	-	-	-	-	-	-	-	-	-	-	-	-	0.4742	0.1581	0.5418	0.7927	0.4056	0.5961	-	-	-	-	-	-	-	-
rs10459245	12:55153862-55153862	C	downstream_gene_variant	MODIFIER	VDAC1P5	ENSG00000270858	Transcript	ENST00000603132.1	processed_pseudogene	-	-	-	-	-	-	-	-	-	rs10459245	42668	-1	-	HGNC	12676	-	-	-	-	-	-	-	-	-	-	-	0.4742	0.1581	0.5418	0.7927	0.4056	0.5961	-	-	-	-	-	-	-	-
rs10459245	12:55153862-55153862	T	downstream_gene_variant	MODIFIER	VDAC1P5	ENSG00000270858	Transcript	ENST00000603132.1	processed_pseudogene	-	-	-	-	-	-	-	-	-	rs10459245	42668	-1	-	HGNC	12676	-	-	-	-	-	-	-	-	-	-	-	0.4742	0.1581	0.5418	0.7927	0.4056	0.5961	-	-	-	-	-	-	-	-
rs10459245	12:55153862-55153862	C	regulatory_region_variant	MODIFIER	-	-	RegulatoryFeature	ENSR00001836954	CTCF_binding_site	-	-	-	-	-	-	-	-	-	rs10459245	-	-	-	-	-	-	-	-	-	-	-	-	-	-	-	-	0.4742	0.1581	0.5418	0.7927	0.4056	0.5961	-	-	-	-	-	-	-	-
rs10459245	12:55153862-55153862	T	regulatory_region_variant	MODIFIER	-	-	RegulatoryFeature	ENSR00001836954	CTCF_binding_site	-	-	-	-	-	-	-	-	-	rs10459245	-	-	-	-	-	-	-	-	-	-	-	-	-	-	-	-	0.4742	0.1581	0.5418	0.7927	0.4056	0.5961	-	-	-	-	-	-	-	-
rs10459245	12:55153862-55153862	C	regulatory_region_variant	MODIFIER	-	-	RegulatoryFeature	ENSR00001836955	enhancer	-	-	-	-	-	-	-	-	-	rs10459245	-	-	-	-	-	-	-	-	-	-	-	-	-	-	-	-	0.4742	0.1581	0.5418	0.7927	0.4056	0.5961	-	-	-	-	-	-	-	-
rs10459245	12:55153862-55153862	T	regulatory_region_variant	MODIFIER	-	-	RegulatoryFeature	ENSR00001836955	enhancer	-	-	-	-	-	-	-	-	-	rs10459245	-	-	-	-	-	-	-	-	-	-	-	-	-	-	-	-	0.4742	0.1581	0.5418	0.7927	0.4056	0.5961	-	-	-	-	-	-	-	-
rs1046140511	12:61158458-61158458	T	intergenic_variant	MODIFIER	-	-	-	-	-	-	-	-	-	-	-	-	-	-	rs1046140511	-	-	-	-	-	-	-	-	-	-	-	-	-	-	-	-	-	-	-	-	-	-	-	-	-	-	-	-	-	-
rs10466413	11:14944927-14944927	C	intron_variant	MODIFIER	CALCB	ENSG00000175868	Transcript	ENST00000523376.1	protein_coding	-	4/9	-	-	-	-	-	-	-	rs10466413	-	1	-	HGNC	1438	-	-	-	-	-	-	-	-	-	-	-	0.2696	0.0734	0.5533	0.1389	0.4304	0.3027	-	-	-	-	-	-	-	-
rs10466413	11:14944927-14944927	G	intron_variant	MODIFIER	CALCB	ENSG00000175868	Transcript	ENST00000523376.1	protein_coding	-	4/9	-	-	-	-	-	-	-	rs10466413	-	1	-	HGNC	1438	-	-	-	-	-	-	-	-	-	-	-	0.2696	0.0734	0.5533	0.1389	0.4304	0.3027	-	-	-	-	-	-	-	-
rs10466413	11:14944927-14944927	T	intron_variant	MODIFIER	CALCB	ENSG00000175868	Transcript	ENST00000523376.1	protein_coding	-	4/9	-	-	-	-	-	-	-	rs10466413	-	1	-	HGNC	1438	-	-	-	-	-	-	-	-	-	-	-	0.2696	0.0734	0.5533	0.1389	0.4304	0.3027	-	-	-	-	-	-	-	-
rs10466413	HG873_PATCH:14944927-14944927	C	intergenic_variant	MODIFIER	-	-	-	-	-	-	-	-	-	-	-	-	-	-	rs10466413	-	-	-	-	-	-	-	-	-	-	-	-	-	-	-	-	0.2696	0.0734	0.5533	0.1389	0.4304	0.3027	-	-	-	-	-	-	-	-
rs10466413	HG873_PATCH:14944927-14944927	G	intergenic_variant	MODIFIER	-	-	-	-	-	-	-	-	-	-	-	-	-	-	rs10466413	-	-	-	-	-	-	-	-	-	-	-	-	-	-	-	-	0.2696	0.0734	0.5533	0.1389	0.4304	0.3027	-	-	-	-	-	-	-	-
rs10466413	HG873_PATCH:14944927-14944927	T	intergenic_variant	MODIFIER	-	-	-	-	-	-	-	-	-	-	-	-	-	-	rs10466413	-	-	-	-	-	-	-	-	-	-	-	-	-	-	-	-	0.2696	0.0734	0.5533	0.1389	0.4304	0.3027	-	-	-	-	-	-	-	-
rs1046787052	3:39700936-39700936	A	downstream_gene_variant	MODIFIER	MOBP	ENSG00000168314	Transcript	ENST00000311042.6	protein_coding	-	-	-	-	-	-	-	-	-	rs1046787052	143444	1	-	HGNC	7189	-	-	-	-	-	-	-	-	-	-	-	-	-	-	-	-	-	-	-	-	-	-	-	-	-
rs1046787052	3:39700936-39700936	A	downstream_gene_variant	MODIFIER	MOBP	ENSG00000168314	Transcript	ENST00000383754.3	protein_coding	-	-	-	-	-	-	-	-	-	rs1046787052	143442	1	-	HGNC	7189	-	-	-	-	-	-	-	-	-	-	-	-	-	-	-	-	-	-	-	-	-	-	-	-	-
rs1046787052	3:39700936-39700936	A	downstream_gene_variant	MODIFIER	MOBP	ENSG00000168314	Transcript	ENST00000396228.1	protein_coding	-	-	-	-	-	-	-	-	-	rs1046787052	133835	1	-	HGNC	7189	-	-	-	-	-	-	-	-	-	-	-	-	-	-	-	-	-	-	-	-	-	-	-	-	-
rs1046787052	3:39700936-39700936	A	downstream_gene_variant	MODIFIER	NFU1P1	ENSG00000230757	Transcript	ENST00000413128.1	processed_pseudogene	-	-	-	-	-	-	-	-	-	rs1046787052	14740	1	-	HGNC	44553	-	-	-	-	-	-	-	-	-	-	-	-	-	-	-	-	-	-	-	-	-	-	-	-	-
rs1046787052	3:39700936-39700936	A	downstream_gene_variant	MODIFIER	MOBP	ENSG00000168314	Transcript	ENST00000415443.1	protein_coding	-	-	-	-	-	-	-	-	-	rs1046787052	145898	1	-	HGNC	7189	-	-	-	-	-	-	-	-	-	-	-	-	-	-	-	-	-	-	-	-	-	-	-	-	-
rs1046787052	3:39700936-39700936	A	downstream_gene_variant	MODIFIER	MOBP	ENSG00000168314	Transcript	ENST00000420739.1	protein_coding	-	-	-	-	-	-	-	-	-	rs1046787052	145933	1	-	HGNC	7189	-	-	-	-	-	-	-	-	-	-	-	-	-	-	-	-	-	-	-	-	-	-	-	-	-
rs1046787052	3:39700936-39700936	A	downstream_gene_variant	MODIFIER	MOBP	ENSG00000168314	Transcript	ENST00000424090.1	nonsense_mediated_decay	-	-	-	-	-	-	-	-	-	rs1046787052	134563	1	-	HGNC	7189	-	-	-	-	-	-	-	-	-	-	-	-	-	-	-	-	-	-	-	-	-	-	-	-	-
rs1046787052	3:39700936-39700936	A	downstream_gene_variant	MODIFIER	MOBP	ENSG00000168314	Transcript	ENST00000428261.1	protein_coding	-	-	-	-	-	-	-	-	-	rs1046787052	145998	1	-	HGNC	7189	-	-	-	-	-	-	-	-	-	-	-	-	-	-	-	-	-	-	-	-	-	-	-	-	-
rs1046787052	3:39700936-39700936	A	downstream_gene_variant	MODIFIER	MOBP	ENSG00000168314	Transcript	ENST00000442631.1	nonsense_mediated_decay	-	-	-	-	-	-	-	-	-	rs1046787052	134951	1	-	HGNC	7189	-	-	-	-	-	-	-	-	-	-	-	-	-	-	-	-	-	-	-	-	-	-	-	-	-
rs1046787052	3:39700936-39700936	A	upstream_gene_variant	MODIFIER	MYRIP	ENSG00000170011	Transcript	ENST00000444716.1	protein_coding	-	-	-	-	-	-	-	-	-	rs1046787052	149469	1	-	HGNC	19156	-	-	-	-	-	-	-	-	-	-	-	-	-	-	-	-	-	-	-	-	-	-	-	-	-
rs1046787052	3:39700936-39700936	A	downstream_gene_variant	MODIFIER	MOBP	ENSG00000168314	Transcript	ENST00000447324.1	protein_coding	-	-	-	-	-	-	-	-	-	rs1046787052	145843	1	-	HGNC	7189	-	-	-	-	-	-	-	-	-	-	-	-	-	-	-	-	-	-	-	-	-	-	-	-	-
rs1046787052	3:39700936-39700936	A	downstream_gene_variant	MODIFIER	MOBP	ENSG00000168314	Transcript	ENST00000452959.2	nonsense_mediated_decay	-	-	-	-	-	-	-	-	-	rs1046787052	129966	1	-	HGNC	7189	-	-	-	-	-	-	-	-	-	-	-	-	-	-	-	-	-	-	-	-	-	-	-	-	-
rs1046787052	3:39700936-39700936	A	downstream_gene_variant	MODIFIER	MOBP	ENSG00000168314	Transcript	ENST00000479860.1	processed_transcript	-	-	-	-	-	-	-	-	-	rs1046787052	134889	1	-	HGNC	7189	-	-	-	-	-	-	-	-	-	-	-	-	-	-	-	-	-	-	-	-	-	-	-	-	-
rs10488619	7:136173567-136173567	A	upstream_gene_variant	MODIFIER	AC009784.1	ENSG00000220982	Transcript	ENST00000408055.2	miRNA	-	-	-	-	-	-	-	-	-	rs10488619	244285	-1	-	Clone_based_ensembl_gene	-	-	-	-	-	-	-	-	-	-	-	-	0.399	0.028	0.4914	0.8611	0.4354	0.3211	-	-	-	-	-	-	-	-
rs10488619	7:136173567-136173567	A	upstream_gene_variant	MODIFIER	AC009784.4	ENSG00000236503	Transcript	ENST00000426484.1	processed_pseudogene	-	-	-	-	-	-	-	-	-	rs10488619	225802	-1	-	Clone_based_vega_gene	-	-	-	-	-	-	-	-	-	-	-	-	0.399	0.028	0.4914	0.8611	0.4354	0.3211	-	-	-	-	-	-	-	-
rs10488619	7:136173567-136173567	A	downstream_gene_variant	MODIFIER	AC009784.3	ENSG00000232053	Transcript	ENST00000435996.1	lincRNA	-	-	-	-	-	-	-	-	-	rs10488619	51393	1	-	Clone_based_vega_gene	-	-	-	-	-	-	-	-	-	-	-	-	0.399	0.028	0.4914	0.8611	0.4354	0.3211	-	-	-	-	-	-	-	-
rs10488619	7:136173567-136173567	A	downstream_gene_variant	MODIFIER	AC009784.3	ENSG00000232053	Transcript	ENST00000437569.1	lincRNA	-	-	-	-	-	-	-	-	-	rs10488619	51437	1	-	Clone_based_vega_gene	-	-	-	-	-	-	-	-	-	-	-	-	0.399	0.028	0.4914	0.8611	0.4354	0.3211	-	-	-	-	-	-	-	-
rs10488619	7:136173567-136173567	A	downstream_gene_variant	MODIFIER	AC009541.1	ENSG00000226066	Transcript	ENST00000438279.1	processed_pseudogene	-	-	-	-	-	-	-	-	-	rs10488619	502	1	-	Clone_based_vega_gene	-	-	-	-	-	-	-	-	-	-	-	-	0.399	0.028	0.4914	0.8611	0.4354	0.3211	-	-	-	-	-	-	-	-
rs10488619	7:136173567-136173567	A	downstream_gene_variant	MODIFIER	AC009784.3	ENSG00000232053	Transcript	ENST00000445293.2	lincRNA	-	-	-	-	-	-	-	-	-	rs10488619	51656	1	-	Clone_based_vega_gene	-	-	-	-	-	-	-	-	-	-	-	-	0.399	0.028	0.4914	0.8611	0.4354	0.3211	-	-	-	-	-	-	-	-
rs10488619	7:136173567-136173567	A	upstream_gene_variant	MODIFIER	PSMC1P3	ENSG00000231244	Transcript	ENST00000453822.1	processed_pseudogene	-	-	-	-	-	-	-	-	-	rs10488619	225051	1	-	HGNC	39778	-	-	-	-	-	-	-	-	-	-	-	0.399	0.028	0.4914	0.8611	0.4354	0.3211	-	-	-	-	-	-	-	-
rs10488619	7:136173567-136173567	A	downstream_gene_variant	MODIFIER	AC009784.3	ENSG00000232053	Transcript	ENST00000454735.1	lincRNA	-	-	-	-	-	-	-	-	-	rs10488619	51409	1	-	Clone_based_vega_gene	-	-	-	-	-	-	-	-	-	-	-	-	0.399	0.028	0.4914	0.8611	0.4354	0.3211	-	-	-	-	-	-	-	-
rs10488619	7:136173567-136173567	A	downstream_gene_variant	MODIFIER	hsa-mir-490	ENSG00000234352	Transcript	ENST00000586239.1	antisense	-	-	-	-	-	-	-	-	-	rs10488619	196739	-1	-	miRBase	-	-	-	-	-	-	-	-	-	-	-	-	0.399	0.028	0.4914	0.8611	0.4354	0.3211	-	-	-	-	-	-	-	-
rs10492813	16:72122463-72122463	T	upstream_gene_variant	MODIFIER	DHX38	ENSG00000140829	Transcript	ENST00000268482.3	protein_coding	-	-	-	-	-	-	-	-	-	rs10492813	4998	1	-	HGNC	17211	-	-	-	-	-	20215007	-	-	-	-	-	0.513	0.8094	0.3588	0.3552	0.3996	0.501	-	-	-	-	-	-	-	-
rs10492813	16:72122463-72122463	T	intron_variant	MODIFIER	TXNL4B	ENSG00000140830	Transcript	ENST00000268483.3	protein_coding	-	3/3	-	-	-	-	-	-	-	rs10492813	-	-1	-	HGNC	26041	-	-	-	-	-	20215007	-	-	-	-	-	0.513	0.8094	0.3588	0.3552	0.3996	0.501	-	-	-	-	-	-	-	-
rs10492813	16:72122463-72122463	T	intron_variant	MODIFIER	TXNL4B	ENSG00000140830	Transcript	ENST00000423037.1	protein_coding	-	3/3	-	-	-	-	-	-	-	rs10492813	-	-1	-	HGNC	26041	-	-	-	-	-	20215007	-	-	-	-	-	0.513	0.8094	0.3588	0.3552	0.3996	0.501	-	-	-	-	-	-	-	-
rs10492813	16:72122463-72122463	T	intron_variant	MODIFIER	TXNL4B	ENSG00000140830	Transcript	ENST00000426362.2	protein_coding	-	3/3	-	-	-	-	-	-	-	rs10492813	-	-1	-	HGNC	26041	-	-	-	-	-	20215007	-	-	-	-	-	0.513	0.8094	0.3588	0.3552	0.3996	0.501	-	-	-	-	-	-	-	-
rs10492813	16:72122463-72122463	T	downstream_gene_variant	MODIFIER	RP11-384M15.3	ENSG00000260252	Transcript	ENST00000561827.1	antisense	-	-	-	-	-	-	-	-	-	rs10492813	1121	1	-	Clone_based_vega_gene	-	-	-	-	-	-	20215007	-	-	-	-	-	0.513	0.8094	0.3588	0.3552	0.3996	0.501	-	-	-	-	-	-	-	-
rs10492813	16:72122463-72122463	T	intron_variant	MODIFIER	TXNL4B	ENSG00000140830	Transcript	ENST00000562153.1	protein_coding	-	3/3	-	-	-	-	-	-	-	rs10492813	-	-1	cds_end_NF	HGNC	26041	-	-	-	-	-	20215007	-	-	-	-	-	0.513	0.8094	0.3588	0.3552	0.3996	0.501	-	-	-	-	-	-	-	-
rs10492813	16:72122463-72122463	T	intron_variant,NMD_transcript_variant	MODIFIER	TXNL4B	ENSG00000140830	Transcript	ENST00000565171.1	nonsense_mediated_decay	-	4/4	-	-	-	-	-	-	-	rs10492813	-	-1	-	HGNC	26041	-	-	-	-	-	20215007	-	-	-	-	-	0.513	0.8094	0.3588	0.3552	0.3996	0.501	-	-	-	-	-	-	-	-
rs10492813	16:72122463-72122463	T	downstream_gene_variant	MODIFIER	TXNL4B	ENSG00000140830	Transcript	ENST00000569767.1	protein_coding	-	-	-	-	-	-	-	-	-	rs10492813	423	-1	cds_end_NF	HGNC	26041	-	-	-	-	-	20215007	-	-	-	-	-	0.513	0.8094	0.3588	0.3552	0.3996	0.501	-	-	-	-	-	-	-	-
rs10492814	16:72126514-72126514	A	upstream_gene_variant	MODIFIER	DHX38	ENSG00000140829	Transcript	ENST00000268482.3	protein_coding	-	-	-	-	-	-	-	-	-	rs10492814	947	1	-	HGNC	17211	-	-	-	-	-	22403646	-	-	-	-	-	0.5126	0.8094	0.3588	0.3532	0.3986	0.502	-	-	-	-	-	-	-	-
rs10492814	16:72126514-72126514	A	intron_variant	MODIFIER	TXNL4B	ENSG00000140830	Transcript	ENST00000268483.3	protein_coding	-	1/3	-	-	-	-	-	-	-	rs10492814	-	-1	-	HGNC	26041	-	-	-	-	-	22403646	-	-	-	-	-	0.5126	0.8094	0.3588	0.3532	0.3986	0.502	-	-	-	-	-	-	-	-
rs10492814	16:72126514-72126514	A	intron_variant	MODIFIER	TXNL4B	ENSG00000140830	Transcript	ENST00000423037.1	protein_coding	-	1/3	-	-	-	-	-	-	-	rs10492814	-	-1	-	HGNC	26041	-	-	-	-	-	22403646	-	-	-	-	-	0.5126	0.8094	0.3588	0.3532	0.3986	0.502	-	-	-	-	-	-	-	-
rs10492814	16:72126514-72126514	A	intron_variant	MODIFIER	TXNL4B	ENSG00000140830	Transcript	ENST00000426362.2	protein_coding	-	1/3	-	-	-	-	-	-	-	rs10492814	-	-1	-	HGNC	26041	-	-	-	-	-	22403646	-	-	-	-	-	0.5126	0.8094	0.3588	0.3532	0.3986	0.502	-	-	-	-	-	-	-	-
rs10492814	16:72126514-72126514	A	upstream_gene_variant	MODIFIER	DHX38	ENSG00000140829	Transcript	ENST00000536867.1	protein_coding	-	-	-	-	-	-	-	-	-	rs10492814	1232	1	-	HGNC	17211	-	-	-	-	-	22403646	-	-	-	-	-	0.5126	0.8094	0.3588	0.3532	0.3986	0.502	-	-	-	-	-	-	-	-
rs10492814	16:72126514-72126514	A	intron_variant	MODIFIER	TXNL4B	ENSG00000140830	Transcript	ENST00000562153.1	protein_coding	-	1/3	-	-	-	-	-	-	-	rs10492814	-	-1	cds_end_NF	HGNC	26041	-	-	-	-	-	22403646	-	-	-	-	-	0.5126	0.8094	0.3588	0.3532	0.3986	0.502	-	-	-	-	-	-	-	-
rs10492814	16:72126514-72126514	A	upstream_gene_variant	MODIFIER	DHX38	ENSG00000140829	Transcript	ENST00000563650.1	retained_intron	-	-	-	-	-	-	-	-	-	rs10492814	4697	1	-	HGNC	17211	-	-	-	-	-	22403646	-	-	-	-	-	0.5126	0.8094	0.3588	0.3532	0.3986	0.502	-	-	-	-	-	-	-	-
rs10492814	16:72126514-72126514	A	upstream_gene_variant	MODIFIER	DHX38	ENSG00000140829	Transcript	ENST00000564307.1	retained_intron	-	-	-	-	-	-	-	-	-	rs10492814	4312	1	-	HGNC	17211	-	-	-	-	-	22403646	-	-	-	-	-	0.5126	0.8094	0.3588	0.3532	0.3986	0.502	-	-	-	-	-	-	-	-
rs10492814	16:72126514-72126514	A	intron_variant,NMD_transcript_variant	MODIFIER	TXNL4B	ENSG00000140830	Transcript	ENST00000565171.1	nonsense_mediated_decay	-	1/4	-	-	-	-	-	-	-	rs10492814	-	-1	-	HGNC	26041	-	-	-	-	-	22403646	-	-	-	-	-	0.5126	0.8094	0.3588	0.3532	0.3986	0.502	-	-	-	-	-	-	-	-
rs10492814	16:72126514-72126514	A	upstream_gene_variant	MODIFIER	DHX38	ENSG00000140829	Transcript	ENST00000566489.1	protein_coding	-	-	-	-	-	-	-	-	-	rs10492814	1309	1	cds_end_NF	HGNC	17211	-	-	-	-	-	22403646	-	-	-	-	-	0.5126	0.8094	0.3588	0.3532	0.3986	0.502	-	-	-	-	-	-	-	-
rs10492814	16:72126514-72126514	A	upstream_gene_variant	MODIFIER	DHX38	ENSG00000140829	Transcript	ENST00000566794.1	protein_coding	-	-	-	-	-	-	-	-	-	rs10492814	998	1	cds_end_NF	HGNC	17211	-	-	-	-	-	22403646	-	-	-	-	-	0.5126	0.8094	0.3588	0.3532	0.3986	0.502	-	-	-	-	-	-	-	-
rs10492814	16:72126514-72126514	A	intron_variant	MODIFIER	TXNL4B	ENSG00000140830	Transcript	ENST00000569767.1	protein_coding	-	1/2	-	-	-	-	-	-	-	rs10492814	-	-1	cds_end_NF	HGNC	26041	-	-	-	-	-	22403646	-	-	-	-	-	0.5126	0.8094	0.3588	0.3532	0.3986	0.502	-	-	-	-	-	-	-	-
rs10492814	16:72126514-72126514	A	upstream_gene_variant	MODIFIER	DHX38	ENSG00000140829	Transcript	ENST00000579387.1	nonsense_mediated_decay	-	-	-	-	-	-	-	-	-	rs10492814	1232	1	-	HGNC	17211	-	-	-	-	-	22403646	-	-	-	-	-	0.5126	0.8094	0.3588	0.3532	0.3986	0.502	-	-	-	-	-	-	-	-
rs10492814	16:72126514-72126514	A	regulatory_region_variant	MODIFIER	-	-	RegulatoryFeature	ENSR00000087709	promoter	-	-	-	-	-	-	-	-	-	rs10492814	-	-	-	-	-	-	-	-	-	-	22403646	-	-	-	-	-	0.5126	0.8094	0.3588	0.3532	0.3986	0.502	-	-	-	-	-	-	-	-
rs10495793	2:33781257-33781257	A	intron_variant	MODIFIER	RASGRP3	ENSG00000152689	Transcript	ENST00000402538.3	protein_coding	-	16/18	-	-	-	-	-	-	-	rs10495793	-	1	-	HGNC	14545	-	-	-	-	-	-	-	-	-	-	-	0.2752	0.1233	0.3775	0.2748	0.4006	0.2791	-	-	-	-	-	-	-	-
rs10495793	2:33781257-33781257	A	intron_variant	MODIFIER	RASGRP3	ENSG00000152689	Transcript	ENST00000403687.3	protein_coding	-	15/17	-	-	-	-	-	-	-	rs10495793	-	1	-	HGNC	14545	-	-	-	-	-	-	-	-	-	-	-	0.2752	0.1233	0.3775	0.2748	0.4006	0.2791	-	-	-	-	-	-	-	-
rs10495793	2:33781257-33781257	A	intron_variant	MODIFIER	RASGRP3	ENSG00000152689	Transcript	ENST00000407811.1	protein_coding	-	14/16	-	-	-	-	-	-	-	rs10495793	-	1	-	HGNC	14545	-	-	-	-	-	-	-	-	-	-	-	0.2752	0.1233	0.3775	0.2748	0.4006	0.2791	-	-	-	-	-	-	-	-
rs10495793	2:33781257-33781257	A	intron_variant,non_coding_transcript_variant	MODIFIER	AC020594.5	ENSG00000237133	Transcript	ENST00000437680.1	antisense	-	1/1	-	-	-	-	-	-	-	rs10495793	-	-1	-	Clone_based_vega_gene	-	-	-	-	-	-	-	-	-	-	-	-	0.2752	0.1233	0.3775	0.2748	0.4006	0.2791	-	-	-	-	-	-	-	-
rs10495793	2:33781257-33781257	A	regulatory_region_variant	MODIFIER	-	-	RegulatoryFeature	ENSR00001617931	promoter_flanking_region	-	-	-	-	-	-	-	-	-	rs10495793	-	-	-	-	-	-	-	-	-	-	-	-	-	-	-	-	0.2752	0.1233	0.3775	0.2748	0.4006	0.2791	-	-	-	-	-	-	-	-
rs10496002	2:52083910-52083910	A	downstream_gene_variant	MODIFIER	AC097463.2	ENSG00000230840	Transcript	ENST00000421074.1	processed_pseudogene	-	-	-	-	-	-	-	-	-	rs10496002	68920	-1	-	Clone_based_vega_gene	-	-	-	-	-	-	-	-	-	-	-	-	0.143	0.0613	0.1585	0.1062	0.2336	0.1871	-	-	-	-	-	-	-	-
rs10496002	2:52083910-52083910	A	upstream_gene_variant	MODIFIER	ZNF863P	ENSG00000236538	Transcript	ENST00000426746.1	processed_pseudogene	-	-	-	-	-	-	-	-	-	rs10496002	214583	1	-	HGNC	35156	-	-	-	-	-	-	-	-	-	-	-	0.143	0.0613	0.1585	0.1062	0.2336	0.1871	-	-	-	-	-	-	-	-
rs10496002	2:52083910-52083910	A	intron_variant,non_coding_transcript_variant	MODIFIER	AC007682.1	ENSG00000231918	Transcript	ENST00000440698.1	lincRNA	-	6/10	-	-	-	-	-	-	-	rs10496002	-	1	-	Clone_based_vega_gene	-	-	-	-	-	-	-	-	-	-	-	-	0.143	0.0613	0.1585	0.1062	0.2336	0.1871	-	-	-	-	-	-	-	-
rs10496002	2:52083910-52083910	A	upstream_gene_variant	MODIFIER	CRYGGP	ENSG00000223710	Transcript	ENST00000443337.1	unprocessed_pseudogene	-	-	-	-	-	-	-	-	-	rs10496002	81370	-1	-	HGNC	2414	-	-	-	-	-	-	-	-	-	-	-	0.143	0.0613	0.1585	0.1062	0.2336	0.1871	-	-	-	-	-	-	-	-
rs10496002	2:52083910-52083910	A	downstream_gene_variant	MODIFIER	AC097463.1	ENSG00000226366	Transcript	ENST00000447288.1	processed_pseudogene	-	-	-	-	-	-	-	-	-	rs10496002	70110	-1	-	Clone_based_vega_gene	-	-	-	-	-	-	-	-	-	-	-	-	0.143	0.0613	0.1585	0.1062	0.2336	0.1871	-	-	-	-	-	-	-	-
rs10496004	2:52207361-52207361	A	upstream_gene_variant	MODIFIER	AC097463.2	ENSG00000230840	Transcript	ENST00000421074.1	processed_pseudogene	-	-	-	-	-	-	-	-	-	rs10496004	54390	-1	-	Clone_based_vega_gene	-	-	-	-	-	-	-	-	-	-	-	-	0.3019	0.5371	0.2061	0.127	0.2644	0.271	-	-	-	-	-	-	-	-
rs10496004	2:52207361-52207361	C	upstream_gene_variant	MODIFIER	AC097463.2	ENSG00000230840	Transcript	ENST00000421074.1	processed_pseudogene	-	-	-	-	-	-	-	-	-	rs10496004	54390	-1	-	Clone_based_vega_gene	-	-	-	-	-	-	-	-	-	-	-	-	0.3019	0.5371	0.2061	0.127	0.2644	0.271	-	-	-	-	-	-	-	-
rs10496004	2:52207361-52207361	A	upstream_gene_variant	MODIFIER	ZNF863P	ENSG00000236538	Transcript	ENST00000426746.1	processed_pseudogene	-	-	-	-	-	-	-	-	-	rs10496004	91132	1	-	HGNC	35156	-	-	-	-	-	-	-	-	-	-	-	0.3019	0.5371	0.2061	0.127	0.2644	0.271	-	-	-	-	-	-	-	-
rs10496004	2:52207361-52207361	C	upstream_gene_variant	MODIFIER	ZNF863P	ENSG00000236538	Transcript	ENST00000426746.1	processed_pseudogene	-	-	-	-	-	-	-	-	-	rs10496004	91132	1	-	HGNC	35156	-	-	-	-	-	-	-	-	-	-	-	0.3019	0.5371	0.2061	0.127	0.2644	0.271	-	-	-	-	-	-	-	-
rs10496004	2:52207361-52207361	A	intron_variant,non_coding_transcript_variant	MODIFIER	AC007682.1	ENSG00000231918	Transcript	ENST00000440698.1	lincRNA	-	7/10	-	-	-	-	-	-	-	rs10496004	-	1	-	Clone_based_vega_gene	-	-	-	-	-	-	-	-	-	-	-	-	0.3019	0.5371	0.2061	0.127	0.2644	0.271	-	-	-	-	-	-	-	-
rs10496004	2:52207361-52207361	C	intron_variant,non_coding_transcript_variant	MODIFIER	AC007682.1	ENSG00000231918	Transcript	ENST00000440698.1	lincRNA	-	7/10	-	-	-	-	-	-	-	rs10496004	-	1	-	Clone_based_vega_gene	-	-	-	-	-	-	-	-	-	-	-	-	0.3019	0.5371	0.2061	0.127	0.2644	0.271	-	-	-	-	-	-	-	-
rs10496004	2:52207361-52207361	A	upstream_gene_variant	MODIFIER	CRYGGP	ENSG00000223710	Transcript	ENST00000443337.1	unprocessed_pseudogene	-	-	-	-	-	-	-	-	-	rs10496004	204821	-1	-	HGNC	2414	-	-	-	-	-	-	-	-	-	-	-	0.3019	0.5371	0.2061	0.127	0.2644	0.271	-	-	-	-	-	-	-	-
rs10496004	2:52207361-52207361	C	upstream_gene_variant	MODIFIER	CRYGGP	ENSG00000223710	Transcript	ENST00000443337.1	unprocessed_pseudogene	-	-	-	-	-	-	-	-	-	rs10496004	204821	-1	-	HGNC	2414	-	-	-	-	-	-	-	-	-	-	-	0.3019	0.5371	0.2061	0.127	0.2644	0.271	-	-	-	-	-	-	-	-
rs10496004	2:52207361-52207361	A	upstream_gene_variant	MODIFIER	AC097463.1	ENSG00000226366	Transcript	ENST00000447288.1	processed_pseudogene	-	-	-	-	-	-	-	-	-	rs10496004	52861	-1	-	Clone_based_vega_gene	-	-	-	-	-	-	-	-	-	-	-	-	0.3019	0.5371	0.2061	0.127	0.2644	0.271	-	-	-	-	-	-	-	-
rs10496004	2:52207361-52207361	C	upstream_gene_variant	MODIFIER	AC097463.1	ENSG00000226366	Transcript	ENST00000447288.1	processed_pseudogene	-	-	-	-	-	-	-	-	-	rs10496004	52861	-1	-	Clone_based_vega_gene	-	-	-	-	-	-	-	-	-	-	-	-	0.3019	0.5371	0.2061	0.127	0.2644	0.271	-	-	-	-	-	-	-	-
rs10500806	11:14969995-14969995	G	intron_variant	MODIFIER	CALCB	ENSG00000175868	Transcript	ENST00000523376.1	protein_coding	-	5/9	-	-	-	-	-	-	-	rs10500806	-	1	-	HGNC	1438	-	-	-	-	-	-	-	-	-	-	-	0.3059	0.1921	0.5663	0.1419	0.4314	0.3149	-	-	-	-	-	-	-	-
rs10500806	11:14969995-14969995	T	intron_variant	MODIFIER	CALCB	ENSG00000175868	Transcript	ENST00000523376.1	protein_coding	-	5/9	-	-	-	-	-	-	-	rs10500806	-	1	-	HGNC	1438	-	-	-	-	-	-	-	-	-	-	-	0.3059	0.1921	0.5663	0.1419	0.4314	0.3149	-	-	-	-	-	-	-	-
rs10500806	HG873_PATCH:14969995-14969995	G	intergenic_variant	MODIFIER	-	-	-	-	-	-	-	-	-	-	-	-	-	-	rs10500806	-	-	-	-	-	-	-	-	-	-	-	-	-	-	-	-	0.3059	0.1921	0.5663	0.1419	0.4314	0.3149	-	-	-	-	-	-	-	-
rs10500806	HG873_PATCH:14969995-14969995	T	intergenic_variant	MODIFIER	-	-	-	-	-	-	-	-	-	-	-	-	-	-	rs10500806	-	-	-	-	-	-	-	-	-	-	-	-	-	-	-	-	0.3059	0.1921	0.5663	0.1419	0.4314	0.3149	-	-	-	-	-	-	-	-
rs1050361	16:72130203-72130203	G	synonymous_variant	LOW	DHX38	ENSG00000140829	Transcript	ENST00000268482.3	protein_coding	2/27	-	-	-	656	147	49	L	ctC/ctG	rs1050361,COSV51697079	-	1	-	HGNC	17211	-	-	-	0,1	0,1	-	-	-	-	-	-	-	0.8094	0.3588	0.3542	0.3986	0.5041	0.7263	0.4265	0.4242	0.7492	0.3068	0.4541	0.308	0.3885
rs1050361	16:72130203-72130203	T	synonymous_variant	LOW	DHX38	ENSG00000140829	Transcript	ENST00000268482.3	protein_coding	2/27	-	-	-	656	147	49	L	ctC/ctT	rs1050361,COSV51697079	-	1	-	HGNC	17211	-	-	-	0,1	0,1	-	-	-	-	-	-	-	0.8094	0.3588	0.3542	0.3986	0.5041	0.7263	0.4265	0.4242	0.7492	0.3068	0.4541	0.308	0.3885
rs1050361	16:72130203-72130203	G	upstream_gene_variant	MODIFIER	TXNL4B	ENSG00000140830	Transcript	ENST00000268483.3	protein_coding	-	-	-	-	-	-	-	-	-	rs1050361,COSV51697079	2653	-1	-	HGNC	26041	-	-	-	0,1	0,1	-	-	-	-	-	-	-	0.8094	0.3588	0.3542	0.3986	0.5041	0.7263	0.4265	0.4242	0.7492	0.3068	0.4541	0.308	0.3885
rs1050361	16:72130203-72130203	T	upstream_gene_variant	MODIFIER	TXNL4B	ENSG00000140830	Transcript	ENST00000268483.3	protein_coding	-	-	-	-	-	-	-	-	-	rs1050361,COSV51697079	2653	-1	-	HGNC	26041	-	-	-	0,1	0,1	-	-	-	-	-	-	-	0.8094	0.3588	0.3542	0.3986	0.5041	0.7263	0.4265	0.4242	0.7492	0.3068	0.4541	0.308	0.3885
rs1050361	16:72130203-72130203	G	upstream_gene_variant	MODIFIER	TXNL4B	ENSG00000140830	Transcript	ENST00000423037.1	protein_coding	-	-	-	-	-	-	-	-	-	rs1050361,COSV51697079	2435	-1	-	HGNC	26041	-	-	-	0,1	0,1	-	-	-	-	-	-	-	0.8094	0.3588	0.3542	0.3986	0.5041	0.7263	0.4265	0.4242	0.7492	0.3068	0.4541	0.308	0.3885
rs1050361	16:72130203-72130203	T	upstream_gene_variant	MODIFIER	TXNL4B	ENSG00000140830	Transcript	ENST00000423037.1	protein_coding	-	-	-	-	-	-	-	-	-	rs1050361,COSV51697079	2435	-1	-	HGNC	26041	-	-	-	0,1	0,1	-	-	-	-	-	-	-	0.8094	0.3588	0.3542	0.3986	0.5041	0.7263	0.4265	0.4242	0.7492	0.3068	0.4541	0.308	0.3885
rs1050361	16:72130203-72130203	G	upstream_gene_variant	MODIFIER	TXNL4B	ENSG00000140830	Transcript	ENST00000426362.2	protein_coding	-	-	-	-	-	-	-	-	-	rs1050361,COSV51697079	1873	-1	-	HGNC	26041	-	-	-	0,1	0,1	-	-	-	-	-	-	-	0.8094	0.3588	0.3542	0.3986	0.5041	0.7263	0.4265	0.4242	0.7492	0.3068	0.4541	0.308	0.3885
rs1050361	16:72130203-72130203	T	upstream_gene_variant	MODIFIER	TXNL4B	ENSG00000140830	Transcript	ENST00000426362.2	protein_coding	-	-	-	-	-	-	-	-	-	rs1050361,COSV51697079	1873	-1	-	HGNC	26041	-	-	-	0,1	0,1	-	-	-	-	-	-	-	0.8094	0.3588	0.3542	0.3986	0.5041	0.7263	0.4265	0.4242	0.7492	0.3068	0.4541	0.308	0.3885
rs1050361	16:72130203-72130203	G	synonymous_variant	LOW	DHX38	ENSG00000140829	Transcript	ENST00000536867.1	protein_coding	2/13	-	-	-	371	147	49	L	ctC/ctG	rs1050361,COSV51697079	-	1	-	HGNC	17211	-	-	-	0,1	0,1	-	-	-	-	-	-	-	0.8094	0.3588	0.3542	0.3986	0.5041	0.7263	0.4265	0.4242	0.7492	0.3068	0.4541	0.308	0.3885
rs1050361	16:72130203-72130203	T	synonymous_variant	LOW	DHX38	ENSG00000140829	Transcript	ENST00000536867.1	protein_coding	2/13	-	-	-	371	147	49	L	ctC/ctT	rs1050361,COSV51697079	-	1	-	HGNC	17211	-	-	-	0,1	0,1	-	-	-	-	-	-	-	0.8094	0.3588	0.3542	0.3986	0.5041	0.7263	0.4265	0.4242	0.7492	0.3068	0.4541	0.308	0.3885
rs1050361	16:72130203-72130203	G	upstream_gene_variant	MODIFIER	TXNL4B	ENSG00000140830	Transcript	ENST00000562153.1	protein_coding	-	-	-	-	-	-	-	-	-	rs1050361,COSV51697079	2747	-1	cds_end_NF	HGNC	26041	-	-	-	0,1	0,1	-	-	-	-	-	-	-	0.8094	0.3588	0.3542	0.3986	0.5041	0.7263	0.4265	0.4242	0.7492	0.3068	0.4541	0.308	0.3885
rs1050361	16:72130203-72130203	T	upstream_gene_variant	MODIFIER	TXNL4B	ENSG00000140830	Transcript	ENST00000562153.1	protein_coding	-	-	-	-	-	-	-	-	-	rs1050361,COSV51697079	2747	-1	cds_end_NF	HGNC	26041	-	-	-	0,1	0,1	-	-	-	-	-	-	-	0.8094	0.3588	0.3542	0.3986	0.5041	0.7263	0.4265	0.4242	0.7492	0.3068	0.4541	0.308	0.3885
rs1050361	16:72130203-72130203	G	upstream_gene_variant	MODIFIER	DHX38	ENSG00000140829	Transcript	ENST00000563650.1	retained_intron	-	-	-	-	-	-	-	-	-	rs1050361,COSV51697079	1008	1	-	HGNC	17211	-	-	-	0,1	0,1	-	-	-	-	-	-	-	0.8094	0.3588	0.3542	0.3986	0.5041	0.7263	0.4265	0.4242	0.7492	0.3068	0.4541	0.308	0.3885
rs1050361	16:72130203-72130203	T	upstream_gene_variant	MODIFIER	DHX38	ENSG00000140829	Transcript	ENST00000563650.1	retained_intron	-	-	-	-	-	-	-	-	-	rs1050361,COSV51697079	1008	1	-	HGNC	17211	-	-	-	0,1	0,1	-	-	-	-	-	-	-	0.8094	0.3588	0.3542	0.3986	0.5041	0.7263	0.4265	0.4242	0.7492	0.3068	0.4541	0.308	0.3885
rs1050361	16:72130203-72130203	G	upstream_gene_variant	MODIFIER	DHX38	ENSG00000140829	Transcript	ENST00000564307.1	retained_intron	-	-	-	-	-	-	-	-	-	rs1050361,COSV51697079	623	1	-	HGNC	17211	-	-	-	0,1	0,1	-	-	-	-	-	-	-	0.8094	0.3588	0.3542	0.3986	0.5041	0.7263	0.4265	0.4242	0.7492	0.3068	0.4541	0.308	0.3885
rs1050361	16:72130203-72130203	T	upstream_gene_variant	MODIFIER	DHX38	ENSG00000140829	Transcript	ENST00000564307.1	retained_intron	-	-	-	-	-	-	-	-	-	rs1050361,COSV51697079	623	1	-	HGNC	17211	-	-	-	0,1	0,1	-	-	-	-	-	-	-	0.8094	0.3588	0.3542	0.3986	0.5041	0.7263	0.4265	0.4242	0.7492	0.3068	0.4541	0.308	0.3885
rs1050361	16:72130203-72130203	G	upstream_gene_variant	MODIFIER	TXNL4B	ENSG00000140830	Transcript	ENST00000565171.1	nonsense_mediated_decay	-	-	-	-	-	-	-	-	-	rs1050361,COSV51697079	2752	-1	-	HGNC	26041	-	-	-	0,1	0,1	-	-	-	-	-	-	-	0.8094	0.3588	0.3542	0.3986	0.5041	0.7263	0.4265	0.4242	0.7492	0.3068	0.4541	0.308	0.3885
rs1050361	16:72130203-72130203	T	upstream_gene_variant	MODIFIER	TXNL4B	ENSG00000140830	Transcript	ENST00000565171.1	nonsense_mediated_decay	-	-	-	-	-	-	-	-	-	rs1050361,COSV51697079	2752	-1	-	HGNC	26041	-	-	-	0,1	0,1	-	-	-	-	-	-	-	0.8094	0.3588	0.3542	0.3986	0.5041	0.7263	0.4265	0.4242	0.7492	0.3068	0.4541	0.308	0.3885
rs1050361	16:72130203-72130203	G	upstream_gene_variant	MODIFIER	DHX38	ENSG00000140829	Transcript	ENST00000566329.1	retained_intron	-	-	-	-	-	-	-	-	-	rs1050361,COSV51697079	4778	1	-	HGNC	17211	-	-	-	0,1	0,1	-	-	-	-	-	-	-	0.8094	0.3588	0.3542	0.3986	0.5041	0.7263	0.4265	0.4242	0.7492	0.3068	0.4541	0.308	0.3885
rs1050361	16:72130203-72130203	T	upstream_gene_variant	MODIFIER	DHX38	ENSG00000140829	Transcript	ENST00000566329.1	retained_intron	-	-	-	-	-	-	-	-	-	rs1050361,COSV51697079	4778	1	-	HGNC	17211	-	-	-	0,1	0,1	-	-	-	-	-	-	-	0.8094	0.3588	0.3542	0.3986	0.5041	0.7263	0.4265	0.4242	0.7492	0.3068	0.4541	0.308	0.3885
rs1050361	16:72130203-72130203	G	synonymous_variant	LOW	DHX38	ENSG00000140829	Transcript	ENST00000566489.1	protein_coding	3/4	-	-	-	352	147	49	L	ctC/ctG	rs1050361,COSV51697079	-	1	cds_end_NF	HGNC	17211	-	-	-	0,1	0,1	-	-	-	-	-	-	-	0.8094	0.3588	0.3542	0.3986	0.5041	0.7263	0.4265	0.4242	0.7492	0.3068	0.4541	0.308	0.3885
rs1050361	16:72130203-72130203	T	synonymous_variant	LOW	DHX38	ENSG00000140829	Transcript	ENST00000566489.1	protein_coding	3/4	-	-	-	352	147	49	L	ctC/ctT	rs1050361,COSV51697079	-	1	cds_end_NF	HGNC	17211	-	-	-	0,1	0,1	-	-	-	-	-	-	-	0.8094	0.3588	0.3542	0.3986	0.5041	0.7263	0.4265	0.4242	0.7492	0.3068	0.4541	0.308	0.3885
rs1050361	16:72130203-72130203	G	synonymous_variant	LOW	DHX38	ENSG00000140829	Transcript	ENST00000566794.1	protein_coding	2/3	-	-	-	443	147	49	L	ctC/ctG	rs1050361,COSV51697079	-	1	cds_end_NF	HGNC	17211	-	-	-	0,1	0,1	-	-	-	-	-	-	-	0.8094	0.3588	0.3542	0.3986	0.5041	0.7263	0.4265	0.4242	0.7492	0.3068	0.4541	0.308	0.3885
rs1050361	16:72130203-72130203	T	synonymous_variant	LOW	DHX38	ENSG00000140829	Transcript	ENST00000566794.1	protein_coding	2/3	-	-	-	443	147	49	L	ctC/ctT	rs1050361,COSV51697079	-	1	cds_end_NF	HGNC	17211	-	-	-	0,1	0,1	-	-	-	-	-	-	-	0.8094	0.3588	0.3542	0.3986	0.5041	0.7263	0.4265	0.4242	0.7492	0.3068	0.4541	0.308	0.3885
rs1050361	16:72130203-72130203	G	upstream_gene_variant	MODIFIER	TXNL4B	ENSG00000140830	Transcript	ENST00000569767.1	protein_coding	-	-	-	-	-	-	-	-	-	rs1050361,COSV51697079	2435	-1	cds_end_NF	HGNC	26041	-	-	-	0,1	0,1	-	-	-	-	-	-	-	0.8094	0.3588	0.3542	0.3986	0.5041	0.7263	0.4265	0.4242	0.7492	0.3068	0.4541	0.308	0.3885
rs1050361	16:72130203-72130203	T	upstream_gene_variant	MODIFIER	TXNL4B	ENSG00000140830	Transcript	ENST00000569767.1	protein_coding	-	-	-	-	-	-	-	-	-	rs1050361,COSV51697079	2435	-1	cds_end_NF	HGNC	26041	-	-	-	0,1	0,1	-	-	-	-	-	-	-	0.8094	0.3588	0.3542	0.3986	0.5041	0.7263	0.4265	0.4242	0.7492	0.3068	0.4541	0.308	0.3885
rs1050361	16:72130203-72130203	G	synonymous_variant,NMD_transcript_variant	LOW	DHX38	ENSG00000140829	Transcript	ENST00000579387.1	nonsense_mediated_decay	2/12	-	-	-	371	147	49	L	ctC/ctG	rs1050361,COSV51697079	-	1	-	HGNC	17211	-	-	-	0,1	0,1	-	-	-	-	-	-	-	0.8094	0.3588	0.3542	0.3986	0.5041	0.7263	0.4265	0.4242	0.7492	0.3068	0.4541	0.308	0.3885
rs1050361	16:72130203-72130203	T	synonymous_variant,NMD_transcript_variant	LOW	DHX38	ENSG00000140829	Transcript	ENST00000579387.1	nonsense_mediated_decay	2/12	-	-	-	371	147	49	L	ctC/ctT	rs1050361,COSV51697079	-	1	-	HGNC	17211	-	-	-	0,1	0,1	-	-	-	-	-	-	-	0.8094	0.3588	0.3542	0.3986	0.5041	0.7263	0.4265	0.4242	0.7492	0.3068	0.4541	0.308	0.3885
rs1050677497	1:120460200-120460200	A	intron_variant	MODIFIER	NOTCH2	ENSG00000134250	Transcript	ENST00000256646.2	protein_coding	-	33/33	-	-	-	-	-	-	-	rs1050677497	-	-1	-	HGNC	7882	-	-	-	-	-	-	-	-	-	-	-	-	-	-	-	-	-	-	-	-	-	-	-	-	-
rs1050677497	1:120460200-120460200	A	downstream_gene_variant	MODIFIER	NOTCH2	ENSG00000134250	Transcript	ENST00000493703.1	processed_transcript	-	-	-	-	-	-	-	-	-	rs1050677497	4918	-1	-	HGNC	7882	-	-	-	-	-	-	-	-	-	-	-	-	-	-	-	-	-	-	-	-	-	-	-	-	-
rs1050677497	1:120460200-120460200	A	intron_variant	MODIFIER	NOTCH2	ENSG00000134250	Transcript	ENST00000256646.2	protein_coding	-	33/33	-	-	-	-	-	-	-	rs1050677497	-	-1	-	HGNC	7882	-	-	-	-	-	-	-	-	-	-	-	-	-	-	-	-	-	-	-	-	-	-	-	-	-
rs1050677497	1:120460200-120460200	A	downstream_gene_variant	MODIFIER	NOTCH2	ENSG00000134250	Transcript	ENST00000493703.1	processed_transcript	-	-	-	-	-	-	-	-	-	rs1050677497	4918	-1	-	HGNC	7882	-	-	-	-	-	-	-	-	-	-	-	-	-	-	-	-	-	-	-	-	-	-	-	-	-
rs1051102249	6:111290302-111290302	G	downstream_gene_variant	MODIFIER	GTF3C6	ENSG00000155115	Transcript	ENST00000329970.7	protein_coding	-	-	-	-	-	-	-	-	-	rs1051102249	1209	1	-	HGNC	20872	-	-	-	-	-	-	-	-	-	-	-	-	-	-	-	-	-	-	-	-	-	-	-	-	-
rs1051102249	6:111290302-111290302	G	downstream_gene_variant	MODIFIER	GTF3C6	ENSG00000155115	Transcript	ENST00000480191.1	processed_transcript	-	-	-	-	-	-	-	-	-	rs1051102249	1209	1	-	HGNC	20872	-	-	-	-	-	-	-	-	-	-	-	-	-	-	-	-	-	-	-	-	-	-	-	-	-
rs1051102249	6:111290302-111290302	G	downstream_gene_variant	MODIFIER	AL357515.1	ENSG00000266032	Transcript	ENST00000583422.1	miRNA	-	-	-	-	-	-	-	-	-	rs1051102249	674	-1	-	Clone_based_ensembl_gene	-	-	-	-	-	-	-	-	-	-	-	-	-	-	-	-	-	-	-	-	-	-	-	-	-	-
rs1051339617	5:35494570-35494570	A	upstream_gene_variant	MODIFIER	SPEF2	ENSG00000152582	Transcript	ENST00000282469.6	protein_coding	-	-	-	-	-	-	-	-	-	rs1051339617	123376	1	-	HGNC	26293	-	-	-	-	-	-	-	-	-	-	-	-	-	-	-	-	-	-	-	-	-	-	-	-	-
rs1051339617	5:35494570-35494570	T	upstream_gene_variant	MODIFIER	SPEF2	ENSG00000152582	Transcript	ENST00000282469.6	protein_coding	-	-	-	-	-	-	-	-	-	rs1051339617	123376	1	-	HGNC	26293	-	-	-	-	-	-	-	-	-	-	-	-	-	-	-	-	-	-	-	-	-	-	-	-	-
rs1051339617	5:35494570-35494570	A	upstream_gene_variant	MODIFIER	SPEF2	ENSG00000152582	Transcript	ENST00000356031.3	protein_coding	-	-	-	-	-	-	-	-	-	rs1051339617	123376	1	-	HGNC	26293	-	-	-	-	-	-	-	-	-	-	-	-	-	-	-	-	-	-	-	-	-	-	-	-	-
rs1051339617	5:35494570-35494570	T	upstream_gene_variant	MODIFIER	SPEF2	ENSG00000152582	Transcript	ENST00000356031.3	protein_coding	-	-	-	-	-	-	-	-	-	rs1051339617	123376	1	-	HGNC	26293	-	-	-	-	-	-	-	-	-	-	-	-	-	-	-	-	-	-	-	-	-	-	-	-	-
rs1051339617	5:35494570-35494570	A	downstream_gene_variant	MODIFIER	U3	ENSG00000201368	Transcript	ENST00000364498.1	snoRNA	-	-	-	-	-	-	-	-	-	rs1051339617	65192	1	-	RFAM	-	-	-	-	-	-	-	-	-	-	-	-	-	-	-	-	-	-	-	-	-	-	-	-	-	-
rs1051339617	5:35494570-35494570	T	downstream_gene_variant	MODIFIER	U3	ENSG00000201368	Transcript	ENST00000364498.1	snoRNA	-	-	-	-	-	-	-	-	-	rs1051339617	65192	1	-	RFAM	-	-	-	-	-	-	-	-	-	-	-	-	-	-	-	-	-	-	-	-	-	-	-	-	-	-
rs1051339617	5:35494570-35494570	A	upstream_gene_variant	MODIFIER	SPEF2	ENSG00000152582	Transcript	ENST00000440995.2	protein_coding	-	-	-	-	-	-	-	-	-	rs1051339617	123530	1	-	HGNC	26293	-	-	-	-	-	-	-	-	-	-	-	-	-	-	-	-	-	-	-	-	-	-	-	-	-
rs1051339617	5:35494570-35494570	T	upstream_gene_variant	MODIFIER	SPEF2	ENSG00000152582	Transcript	ENST00000440995.2	protein_coding	-	-	-	-	-	-	-	-	-	rs1051339617	123530	1	-	HGNC	26293	-	-	-	-	-	-	-	-	-	-	-	-	-	-	-	-	-	-	-	-	-	-	-	-	-
rs1051339617	5:35494570-35494570	A	downstream_gene_variant	MODIFIER	RNU7-130P	ENSG00000238441	Transcript	ENST00000459491.1	snRNA	-	-	-	-	-	-	-	-	-	rs1051339617	138495	-1	-	HGNC	45664	-	-	-	-	-	-	-	-	-	-	-	-	-	-	-	-	-	-	-	-	-	-	-	-	-
rs1051339617	5:35494570-35494570	T	downstream_gene_variant	MODIFIER	RNU7-130P	ENSG00000238441	Transcript	ENST00000459491.1	snRNA	-	-	-	-	-	-	-	-	-	rs1051339617	138495	-1	-	HGNC	45664	-	-	-	-	-	-	-	-	-	-	-	-	-	-	-	-	-	-	-	-	-	-	-	-	-
rs1051339617	5:35494570-35494570	A	upstream_gene_variant	MODIFIER	SPEF2	ENSG00000152582	Transcript	ENST00000505088.1	retained_intron	-	-	-	-	-	-	-	-	-	rs1051339617	123433	1	-	HGNC	26293	-	-	-	-	-	-	-	-	-	-	-	-	-	-	-	-	-	-	-	-	-	-	-	-	-
rs1051339617	5:35494570-35494570	T	upstream_gene_variant	MODIFIER	SPEF2	ENSG00000152582	Transcript	ENST00000505088.1	retained_intron	-	-	-	-	-	-	-	-	-	rs1051339617	123433	1	-	HGNC	26293	-	-	-	-	-	-	-	-	-	-	-	-	-	-	-	-	-	-	-	-	-	-	-	-	-
rs1051339617	5:35494570-35494570	A	upstream_gene_variant	MODIFIER	SPEF2	ENSG00000152582	Transcript	ENST00000505847.1	nonsense_mediated_decay	-	-	-	-	-	-	-	-	-	rs1051339617	123421	1	-	HGNC	26293	-	-	-	-	-	-	-	-	-	-	-	-	-	-	-	-	-	-	-	-	-	-	-	-	-
rs1051339617	5:35494570-35494570	T	upstream_gene_variant	MODIFIER	SPEF2	ENSG00000152582	Transcript	ENST00000505847.1	nonsense_mediated_decay	-	-	-	-	-	-	-	-	-	rs1051339617	123421	1	-	HGNC	26293	-	-	-	-	-	-	-	-	-	-	-	-	-	-	-	-	-	-	-	-	-	-	-	-	-
rs1051339617	5:35494570-35494570	A	upstream_gene_variant	MODIFIER	SPEF2	ENSG00000152582	Transcript	ENST00000509059.1	protein_coding	-	-	-	-	-	-	-	-	-	rs1051339617	123376	1	-	HGNC	26293	-	-	-	-	-	-	-	-	-	-	-	-	-	-	-	-	-	-	-	-	-	-	-	-	-
rs1051339617	5:35494570-35494570	T	upstream_gene_variant	MODIFIER	SPEF2	ENSG00000152582	Transcript	ENST00000509059.1	protein_coding	-	-	-	-	-	-	-	-	-	rs1051339617	123376	1	-	HGNC	26293	-	-	-	-	-	-	-	-	-	-	-	-	-	-	-	-	-	-	-	-	-	-	-	-	-
rs1051339617	5:35494570-35494570	A	upstream_gene_variant	MODIFIER	SPEF2	ENSG00000152582	Transcript	ENST00000510777.1	protein_coding	-	-	-	-	-	-	-	-	-	rs1051339617	123452	1	cds_end_NF	HGNC	26293	-	-	-	-	-	-	-	-	-	-	-	-	-	-	-	-	-	-	-	-	-	-	-	-	-
rs1051339617	5:35494570-35494570	T	upstream_gene_variant	MODIFIER	SPEF2	ENSG00000152582	Transcript	ENST00000510777.1	protein_coding	-	-	-	-	-	-	-	-	-	rs1051339617	123452	1	cds_end_NF	HGNC	26293	-	-	-	-	-	-	-	-	-	-	-	-	-	-	-	-	-	-	-	-	-	-	-	-	-
rs10517043	4:24268623-24268623	A	downstream_gene_variant	MODIFIER	AC092846.1	ENSG00000222262	Transcript	ENST00000410330.1	miRNA	-	-	-	-	-	-	-	-	-	rs10517043	154176	-1	-	Clone_based_ensembl_gene	-	-	-	-	-	-	-	-	-	-	-	-	0.1909	0.1906	0.2032	0.005	0.3827	0.1769	-	-	-	-	-	-	-	-
rs10517043	4:24268623-24268623	A	upstream_gene_variant	MODIFIER	AC092846.2	ENSG00000265001	Transcript	ENST00000580737.1	miRNA	-	-	-	-	-	-	-	-	-	rs10517043	162832	1	-	Clone_based_ensembl_gene	-	-	-	-	-	-	-	-	-	-	-	-	0.1909	0.1906	0.2032	0.005	0.3827	0.1769	-	-	-	-	-	-	-	-
rs10517043	4:24268623-24268623	A	regulatory_region_variant	MODIFIER	-	-	RegulatoryFeature	ENSR00001987036	promoter_flanking_region	-	-	-	-	-	-	-	-	-	rs10517043	-	-	-	-	-	-	-	-	-	-	-	-	-	-	-	-	0.1909	0.1906	0.2032	0.005	0.3827	0.1769	-	-	-	-	-	-	-	-
rs1058068	11:65667796-65667796	A	synonymous_variant	LOW	FOSL1	ENSG00000175592	Transcript	ENST00000312562.2	protein_coding	1/4	-	-	-	202	15	5	F	ttC/ttT	rs1058068,COSV57027357	-	-1	-	HGNC	13718	-	-	-	0,1	0,1	-	-	-	-	-	-	0.3618	0.0424	0.5692	0.4841	0.4374	0.4427	0.07411	0.2744	0.4336	0.05263	0.5952	0.3947	0.4286	0
rs1058068	11:65667796-65667796	A	synonymous_variant	LOW	FOSL1	ENSG00000175592	Transcript	ENST00000448083.2	protein_coding	1/2	-	-	-	95	15	5	F	ttC/ttT	rs1058068,COSV57027357	-	-1	-	HGNC	13718	-	-	-	0,1	0,1	-	-	-	-	-	-	0.3618	0.0424	0.5692	0.4841	0.4374	0.4427	0.07411	0.2744	0.4336	0.05263	0.5952	0.3947	0.4286	0
rs1058068	11:65667796-65667796	A	synonymous_variant	LOW	FOSL1	ENSG00000175592	Transcript	ENST00000531493.1	protein_coding	1/3	-	-	-	95	15	5	F	ttC/ttT	rs1058068,COSV57027357	-	-1	-	HGNC	13718	-	-	-	0,1	0,1	-	-	-	-	-	-	0.3618	0.0424	0.5692	0.4841	0.4374	0.4427	0.07411	0.2744	0.4336	0.05263	0.5952	0.3947	0.4286	0
rs1058068	11:65667796-65667796	A	synonymous_variant	LOW	FOSL1	ENSG00000175592	Transcript	ENST00000532401.1	protein_coding	1/4	-	-	-	95	15	5	F	ttC/ttT	rs1058068,COSV57027357	-	-1	-	HGNC	13718	-	-	-	0,1	0,1	-	-	-	-	-	-	0.3618	0.0424	0.5692	0.4841	0.4374	0.4427	0.07411	0.2744	0.4336	0.05263	0.5952	0.3947	0.4286	0
rs1058068	11:65667796-65667796	A	intron_variant	MODIFIER	FOSL1	ENSG00000175592	Transcript	ENST00000534222.1	protein_coding	-	1/2	-	-	-	-	-	-	-	rs1058068,COSV57027357	-	-1	cds_end_NF	HGNC	13718	-	-	-	0,1	0,1	-	-	-	-	-	-	0.3618	0.0424	0.5692	0.4841	0.4374	0.4427	0.07411	0.2744	0.4336	0.05263	0.5952	0.3947	0.4286	0
rs1058068	11:65667796-65667796	A	regulatory_region_variant	MODIFIER	-	-	RegulatoryFeature	ENSR00000040904	promoter	-	-	-	-	-	-	-	-	-	rs1058068,COSV57027357	-	-	-	-	-	-	-	-	0,1	0,1	-	-	-	-	-	-	0.3618	0.0424	0.5692	0.4841	0.4374	0.4427	0.07411	0.2744	0.4336	0.05263	0.5952	0.3947	0.4286	0
rs1058068	11:65667796-65667796	A	TF_binding_site_variant	MODIFIER	-	-	MotifFeature	ENSM00524939016	-	-	-	-	-	-	-	-	-	-	rs1058068,COSV57027357	-	1	-	-	-	-	-	-	0,1	0,1	-	ENSPFM0531	13	N	-0.074	TEAD4::ELK1	0.3618	0.0424	0.5692	0.4841	0.4374	0.4427	0.07411	0.2744	0.4336	0.05263	0.5952	0.3947	0.4286	0
rs10584336	7:78326299-78326303	TCA	intron_variant	MODIFIER	MAGI2	ENSG00000187391	Transcript	ENST00000354212.4	protein_coding	-	2/21	-	-	-	-	-	-	-	rs10584336	-	-1	-	HGNC	18957	-	-	-	-	-	-	-	-	-	-	-	-	0.3215	0.3674	0.253	0.4652	0.3006	-	-	-	-	-	-	-	-
rs10584336	7:78326299-78326303	TCATTCATTCA	intron_variant	MODIFIER	MAGI2	ENSG00000187391	Transcript	ENST00000354212.4	protein_coding	-	2/21	-	-	-	-	-	-	-	rs10584336	-	-1	-	HGNC	18957	-	-	-	-	-	-	-	-	-	-	-	-	0.3215	0.3674	0.253	0.4652	0.3006	-	-	-	-	-	-	-	-
rs10584336	7:78326299-78326303	TCA	intron_variant	MODIFIER	MAGI2	ENSG00000187391	Transcript	ENST00000419488.1	protein_coding	-	2/20	-	-	-	-	-	-	-	rs10584336	-	-1	-	HGNC	18957	-	-	-	-	-	-	-	-	-	-	-	-	0.3215	0.3674	0.253	0.4652	0.3006	-	-	-	-	-	-	-	-
rs10584336	7:78326299-78326303	TCATTCATTCA	intron_variant	MODIFIER	MAGI2	ENSG00000187391	Transcript	ENST00000419488.1	protein_coding	-	2/20	-	-	-	-	-	-	-	rs10584336	-	-1	-	HGNC	18957	-	-	-	-	-	-	-	-	-	-	-	-	0.3215	0.3674	0.253	0.4652	0.3006	-	-	-	-	-	-	-	-
rs10584336	7:78326299-78326303	TCA	intron_variant	MODIFIER	MAGI2	ENSG00000187391	Transcript	ENST00000522391.1	protein_coding	-	2/22	-	-	-	-	-	-	-	rs10584336	-	-1	-	HGNC	18957	-	-	-	-	-	-	-	-	-	-	-	-	0.3215	0.3674	0.253	0.4652	0.3006	-	-	-	-	-	-	-	-
rs10584336	7:78326299-78326303	TCATTCATTCA	intron_variant	MODIFIER	MAGI2	ENSG00000187391	Transcript	ENST00000522391.1	protein_coding	-	2/22	-	-	-	-	-	-	-	rs10584336	-	-1	-	HGNC	18957	-	-	-	-	-	-	-	-	-	-	-	-	0.3215	0.3674	0.253	0.4652	0.3006	-	-	-	-	-	-	-	-
rs10584336	7:78326299-78326303	TCA	intron_variant	MODIFIER	MAGI2	ENSG00000187391	Transcript	ENST00000535697.1	protein_coding	-	1/8	-	-	-	-	-	-	-	rs10584336	-	-1	-	HGNC	18957	-	-	-	-	-	-	-	-	-	-	-	-	0.3215	0.3674	0.253	0.4652	0.3006	-	-	-	-	-	-	-	-
rs10584336	7:78326299-78326303	TCATTCATTCA	intron_variant	MODIFIER	MAGI2	ENSG00000187391	Transcript	ENST00000535697.1	protein_coding	-	1/8	-	-	-	-	-	-	-	rs10584336	-	-1	-	HGNC	18957	-	-	-	-	-	-	-	-	-	-	-	-	0.3215	0.3674	0.253	0.4652	0.3006	-	-	-	-	-	-	-	-
rs10584336	7:78326299-78326303	TCA	intron_variant	MODIFIER	MAGI2	ENSG00000187391	Transcript	ENST00000536571.1	protein_coding	-	1/9	-	-	-	-	-	-	-	rs10584336	-	-1	-	HGNC	18957	-	-	-	-	-	-	-	-	-	-	-	-	0.3215	0.3674	0.253	0.4652	0.3006	-	-	-	-	-	-	-	-
rs10584336	7:78326299-78326303	TCATTCATTCA	intron_variant	MODIFIER	MAGI2	ENSG00000187391	Transcript	ENST00000536571.1	protein_coding	-	1/9	-	-	-	-	-	-	-	rs10584336	-	-1	-	HGNC	18957	-	-	-	-	-	-	-	-	-	-	-	-	0.3215	0.3674	0.253	0.4652	0.3006	-	-	-	-	-	-	-	-
rs10679993	13:105412272-105412272	TAGATACATAT	upstream_gene_variant	MODIFIER	RPL7P45	ENSG00000225823	Transcript	ENST00000455851.1	processed_pseudogene	-	-	-	-	-	-	-	-	-	rs10679993	54405	1	-	HGNC	35522	-	-	-	-	-	-	-	-	-	-	-	-	-	-	-	-	-	-	-	-	-	-	-	-	-
rs10690799	4:172877161-172877161	GG	intron_variant	MODIFIER	GALNTL6	ENSG00000174473	Transcript	ENST00000506823.1	protein_coding	-	2/12	-	-	-	-	-	-	-	rs10690799	-	1	-	HGNC	33844	-	-	-	-	-	-	-	-	-	-	-	-	0.4501	0.1412	0.3234	0.1819	0.2965	-	-	-	-	-	-	-	-
rs10690799	4:172877161-172877161	GGG	intron_variant	MODIFIER	GALNTL6	ENSG00000174473	Transcript	ENST00000506823.1	protein_coding	-	2/12	-	-	-	-	-	-	-	rs10690799	-	1	-	HGNC	33844	-	-	-	-	-	-	-	-	-	-	-	-	0.4501	0.1412	0.3234	0.1819	0.2965	-	-	-	-	-	-	-	-
rs10690799	4:172877161-172877161	GGGG	intron_variant	MODIFIER	GALNTL6	ENSG00000174473	Transcript	ENST00000506823.1	protein_coding	-	2/12	-	-	-	-	-	-	-	rs10690799	-	1	-	HGNC	33844	-	-	-	-	-	-	-	-	-	-	-	-	0.4501	0.1412	0.3234	0.1819	0.2965	-	-	-	-	-	-	-	-
rs10690799	4:172877161-172877161	GGGGGG	intron_variant	MODIFIER	GALNTL6	ENSG00000174473	Transcript	ENST00000506823.1	protein_coding	-	2/12	-	-	-	-	-	-	-	rs10690799	-	1	-	HGNC	33844	-	-	-	-	-	-	-	-	-	-	-	-	0.4501	0.1412	0.3234	0.1819	0.2965	-	-	-	-	-	-	-	-
rs10741661	11:14952338-14952338	A	intron_variant	MODIFIER	CALCB	ENSG00000175868	Transcript	ENST00000523376.1	protein_coding	-	5/9	-	-	-	-	-	-	-	rs10741661	-	1	-	HGNC	1438	-	-	-	-	-	-	-	-	-	-	-	0.367	0.3797	0.598	0.1548	0.4364	0.3333	-	-	-	-	-	-	-	-
rs10741661	11:14952338-14952338	A	regulatory_region_variant	MODIFIER	-	-	RegulatoryFeature	ENSR00001816896	open_chromatin_region	-	-	-	-	-	-	-	-	-	rs10741661	-	-	-	-	-	-	-	-	-	-	-	-	-	-	-	-	0.367	0.3797	0.598	0.1548	0.4364	0.3333	-	-	-	-	-	-	-	-
rs10741661	HG873_PATCH:14952338-14952338	A	intergenic_variant	MODIFIER	-	-	-	-	-	-	-	-	-	-	-	-	-	-	rs10741661	-	-	-	-	-	-	-	-	-	-	-	-	-	-	-	-	0.367	0.3797	0.598	0.1548	0.4364	0.3333	-	-	-	-	-	-	-	-
rs10766199	11:14953501-14953501	T	intron_variant	MODIFIER	CALCB	ENSG00000175868	Transcript	ENST00000523376.1	protein_coding	-	5/9	-	-	-	-	-	-	-	rs10766199	-	1	-	HGNC	1438	-	-	-	-	-	-	-	-	-	-	-	0.2963	0.1634	0.562	0.1419	0.4304	0.3088	-	-	-	-	-	-	-	-
rs10766199	HG873_PATCH:14953501-14953501	T	intergenic_variant	MODIFIER	-	-	-	-	-	-	-	-	-	-	-	-	-	-	rs10766199	-	-	-	-	-	-	-	-	-	-	-	-	-	-	-	-	0.2963	0.1634	0.562	0.1419	0.4304	0.3088	-	-	-	-	-	-	-	-
rs10766200	11:14960185-14960185	G	intron_variant	MODIFIER	CALCB	ENSG00000175868	Transcript	ENST00000523376.1	protein_coding	-	5/9	-	-	-	-	-	-	-	rs10766200	-	1	-	HGNC	1438	-	-	-	-	-	-	-	-	-	-	-	0.3742	0.4047	0.5922	0.1558	0.4374	0.3384	-	-	-	-	-	-	-	-
rs10766200	HG873_PATCH:14960185-14960185	G	intergenic_variant	MODIFIER	-	-	-	-	-	-	-	-	-	-	-	-	-	-	rs10766200	-	-	-	-	-	-	-	-	-	-	-	-	-	-	-	-	0.3742	0.4047	0.5922	0.1558	0.4374	0.3384	-	-	-	-	-	-	-	-
rs10766201	11:14960284-14960284	A	intron_variant	MODIFIER	CALCB	ENSG00000175868	Transcript	ENST00000523376.1	protein_coding	-	5/9	-	-	-	-	-	-	-	rs10766201	-	1	-	HGNC	1438	-	-	-	-	-	-	-	-	-	-	-	0.3742	0.4047	0.5922	0.1558	0.4374	0.3384	-	-	-	-	-	-	-	-
rs10766201	11:14960284-14960284	C	intron_variant	MODIFIER	CALCB	ENSG00000175868	Transcript	ENST00000523376.1	protein_coding	-	5/9	-	-	-	-	-	-	-	rs10766201	-	1	-	HGNC	1438	-	-	-	-	-	-	-	-	-	-	-	0.3742	0.4047	0.5922	0.1558	0.4374	0.3384	-	-	-	-	-	-	-	-
rs10766201	HG873_PATCH:14960284-14960284	A	intergenic_variant	MODIFIER	-	-	-	-	-	-	-	-	-	-	-	-	-	-	rs10766201	-	-	-	-	-	-	-	-	-	-	-	-	-	-	-	-	0.3742	0.4047	0.5922	0.1558	0.4374	0.3384	-	-	-	-	-	-	-	-
rs10766201	HG873_PATCH:14960284-14960284	C	intergenic_variant	MODIFIER	-	-	-	-	-	-	-	-	-	-	-	-	-	-	rs10766201	-	-	-	-	-	-	-	-	-	-	-	-	-	-	-	-	0.3742	0.4047	0.5922	0.1558	0.4374	0.3384	-	-	-	-	-	-	-	-
rs10797597	1:233087810-233087810	A	intron_variant	MODIFIER	NTPCR	ENSG00000135778	Transcript	ENST00000366627.4	protein_coding	-	1/4	-	-	-	-	-	-	-	rs10797597	-	1	-	HGNC	28204	-	-	-	-	-	-	-	-	-	-	-	0.107	0.2148	0.111	0.1329	0.003	0.0389	-	-	-	-	-	-	-	-
rs10797597	1:233087810-233087810	A	intron_variant	MODIFIER	NTPCR	ENSG00000135778	Transcript	ENST00000366628.5	protein_coding	-	1/4	-	-	-	-	-	-	-	rs10797597	-	1	-	HGNC	28204	-	-	-	-	-	-	-	-	-	-	-	0.107	0.2148	0.111	0.1329	0.003	0.0389	-	-	-	-	-	-	-	-
rs10797597	1:233087810-233087810	A	intron_variant,non_coding_transcript_variant	MODIFIER	NTPCR	ENSG00000135778	Transcript	ENST00000479125.1	processed_transcript	-	1/3	-	-	-	-	-	-	-	rs10797597	-	1	-	HGNC	28204	-	-	-	-	-	-	-	-	-	-	-	0.107	0.2148	0.111	0.1329	0.003	0.0389	-	-	-	-	-	-	-	-
rs10797597	1:233087810-233087810	A	upstream_gene_variant	MODIFIER	NTPCR	ENSG00000135778	Transcript	ENST00000487953.1	processed_transcript	-	-	-	-	-	-	-	-	-	rs10797597	3594	1	-	HGNC	28204	-	-	-	-	-	-	-	-	-	-	-	0.107	0.2148	0.111	0.1329	0.003	0.0389	-	-	-	-	-	-	-	-
rs10797597	1:233087810-233087810	A	intron_variant,non_coding_transcript_variant	MODIFIER	NTPCR	ENSG00000135778	Transcript	ENST00000490807.1	processed_transcript	-	1/3	-	-	-	-	-	-	-	rs10797597	-	1	-	HGNC	28204	-	-	-	-	-	-	-	-	-	-	-	0.107	0.2148	0.111	0.1329	0.003	0.0389	-	-	-	-	-	-	-	-
rs10797597	1:233087810-233087810	A	intron_variant,non_coding_transcript_variant	MODIFIER	NTPCR	ENSG00000135778	Transcript	ENST00000494689.1	processed_transcript	-	1/3	-	-	-	-	-	-	-	rs10797597	-	1	-	HGNC	28204	-	-	-	-	-	-	-	-	-	-	-	0.107	0.2148	0.111	0.1329	0.003	0.0389	-	-	-	-	-	-	-	-
rs10797597	1:233087810-233087810	A	intron_variant,non_coding_transcript_variant	MODIFIER	NTPCR	ENSG00000135778	Transcript	ENST00000496662.1	processed_transcript	-	1/2	-	-	-	-	-	-	-	rs10797597	-	1	-	HGNC	28204	-	-	-	-	-	-	-	-	-	-	-	0.107	0.2148	0.111	0.1329	0.003	0.0389	-	-	-	-	-	-	-	-
rs10797597	1:233087810-233087810	A	regulatory_region_variant	MODIFIER	-	-	RegulatoryFeature	ENSR00000021940	promoter	-	-	-	-	-	-	-	-	-	rs10797597	-	-	-	-	-	-	-	-	-	-	-	-	-	-	-	-	0.107	0.2148	0.111	0.1329	0.003	0.0389	-	-	-	-	-	-	-	-
rs10813090	9:29433572-29433572	C	upstream_gene_variant	MODIFIER	RP11-373A6.1	ENSG00000230276	Transcript	ENST00000450912.2	processed_pseudogene	-	-	-	-	-	-	-	-	-	rs10813090	179148	-1	-	Clone_based_vega_gene	-	-	-	-	-	-	-	-	-	-	-	-	0.2792	0.351	0.2291	0.5456	0.1054	0.1217	-	-	-	-	-	-	-	-
rs10813090	9:29433572-29433572	C	upstream_gene_variant	MODIFIER	RP11-48L13.1	ENSG00000229834	Transcript	ENST00000458047.1	processed_pseudogene	-	-	-	-	-	-	-	-	-	rs10813090	202912	1	-	Clone_based_vega_gene	-	-	-	-	-	-	-	-	-	-	-	-	0.2792	0.351	0.2291	0.5456	0.1054	0.1217	-	-	-	-	-	-	-	-
rs10814065	9:34053815-34053815	A	upstream_gene_variant	MODIFIER	UBAP2	ENSG00000137073	Transcript	ENST00000360802.1	protein_coding	-	-	-	-	-	-	-	-	-	rs10814065	4868	-1	-	HGNC	14185	-	-	-	-	-	-	-	-	-	-	-	0.3478	0.3865	0.4063	0.2679	0.3777	0.3057	-	-	-	-	-	-	-	-
rs10814065	9:34053815-34053815	G	upstream_gene_variant	MODIFIER	UBAP2	ENSG00000137073	Transcript	ENST00000360802.1	protein_coding	-	-	-	-	-	-	-	-	-	rs10814065	4868	-1	-	HGNC	14185	-	-	-	-	-	-	-	-	-	-	-	0.3478	0.3865	0.4063	0.2679	0.3777	0.3057	-	-	-	-	-	-	-	-
rs10814065	9:34053815-34053815	T	upstream_gene_variant	MODIFIER	UBAP2	ENSG00000137073	Transcript	ENST00000360802.1	protein_coding	-	-	-	-	-	-	-	-	-	rs10814065	4868	-1	-	HGNC	14185	-	-	-	-	-	-	-	-	-	-	-	0.3478	0.3865	0.4063	0.2679	0.3777	0.3057	-	-	-	-	-	-	-	-
rs10814065	9:34053815-34053815	A	upstream_gene_variant	MODIFIER	UBAP2	ENSG00000137073	Transcript	ENST00000379238.1	protein_coding	-	-	-	-	-	-	-	-	-	rs10814065	4916	-1	-	HGNC	14185	-	-	-	-	-	-	-	-	-	-	-	0.3478	0.3865	0.4063	0.2679	0.3777	0.3057	-	-	-	-	-	-	-	-
rs10814065	9:34053815-34053815	G	upstream_gene_variant	MODIFIER	UBAP2	ENSG00000137073	Transcript	ENST00000379238.1	protein_coding	-	-	-	-	-	-	-	-	-	rs10814065	4916	-1	-	HGNC	14185	-	-	-	-	-	-	-	-	-	-	-	0.3478	0.3865	0.4063	0.2679	0.3777	0.3057	-	-	-	-	-	-	-	-
rs10814065	9:34053815-34053815	T	upstream_gene_variant	MODIFIER	UBAP2	ENSG00000137073	Transcript	ENST00000379238.1	protein_coding	-	-	-	-	-	-	-	-	-	rs10814065	4916	-1	-	HGNC	14185	-	-	-	-	-	-	-	-	-	-	-	0.3478	0.3865	0.4063	0.2679	0.3777	0.3057	-	-	-	-	-	-	-	-
rs10814065	9:34053815-34053815	A	upstream_gene_variant	MODIFIER	UBAP2	ENSG00000137073	Transcript	ENST00000379239.4	protein_coding	-	-	-	-	-	-	-	-	-	rs10814065	4930	-1	-	HGNC	14185	-	-	-	-	-	-	-	-	-	-	-	0.3478	0.3865	0.4063	0.2679	0.3777	0.3057	-	-	-	-	-	-	-	-
rs10814065	9:34053815-34053815	G	upstream_gene_variant	MODIFIER	UBAP2	ENSG00000137073	Transcript	ENST00000379239.4	protein_coding	-	-	-	-	-	-	-	-	-	rs10814065	4930	-1	-	HGNC	14185	-	-	-	-	-	-	-	-	-	-	-	0.3478	0.3865	0.4063	0.2679	0.3777	0.3057	-	-	-	-	-	-	-	-
rs10814065	9:34053815-34053815	T	upstream_gene_variant	MODIFIER	UBAP2	ENSG00000137073	Transcript	ENST00000379239.4	protein_coding	-	-	-	-	-	-	-	-	-	rs10814065	4930	-1	-	HGNC	14185	-	-	-	-	-	-	-	-	-	-	-	0.3478	0.3865	0.4063	0.2679	0.3777	0.3057	-	-	-	-	-	-	-	-
rs10814065	9:34053815-34053815	A	downstream_gene_variant	MODIFIER	RN7SKP114	ENSG00000222259	Transcript	ENST00000410327.1	misc_RNA	-	-	-	-	-	-	-	-	-	rs10814065	3573	1	-	HGNC	45838	-	-	-	-	-	-	-	-	-	-	-	0.3478	0.3865	0.4063	0.2679	0.3777	0.3057	-	-	-	-	-	-	-	-
rs10814065	9:34053815-34053815	G	downstream_gene_variant	MODIFIER	RN7SKP114	ENSG00000222259	Transcript	ENST00000410327.1	misc_RNA	-	-	-	-	-	-	-	-	-	rs10814065	3573	1	-	HGNC	45838	-	-	-	-	-	-	-	-	-	-	-	0.3478	0.3865	0.4063	0.2679	0.3777	0.3057	-	-	-	-	-	-	-	-
rs10814065	9:34053815-34053815	T	downstream_gene_variant	MODIFIER	RN7SKP114	ENSG00000222259	Transcript	ENST00000410327.1	misc_RNA	-	-	-	-	-	-	-	-	-	rs10814065	3573	1	-	HGNC	45838	-	-	-	-	-	-	-	-	-	-	-	0.3478	0.3865	0.4063	0.2679	0.3777	0.3057	-	-	-	-	-	-	-	-
rs10814065	9:34053815-34053815	A	upstream_gene_variant	MODIFIER	UBAP2	ENSG00000137073	Transcript	ENST00000412543.1	protein_coding	-	-	-	-	-	-	-	-	-	rs10814065	4868	-1	cds_end_NF	HGNC	14185	-	-	-	-	-	-	-	-	-	-	-	0.3478	0.3865	0.4063	0.2679	0.3777	0.3057	-	-	-	-	-	-	-	-
rs10814065	9:34053815-34053815	G	upstream_gene_variant	MODIFIER	UBAP2	ENSG00000137073	Transcript	ENST00000412543.1	protein_coding	-	-	-	-	-	-	-	-	-	rs10814065	4868	-1	cds_end_NF	HGNC	14185	-	-	-	-	-	-	-	-	-	-	-	0.3478	0.3865	0.4063	0.2679	0.3777	0.3057	-	-	-	-	-	-	-	-
rs10814065	9:34053815-34053815	T	upstream_gene_variant	MODIFIER	UBAP2	ENSG00000137073	Transcript	ENST00000412543.1	protein_coding	-	-	-	-	-	-	-	-	-	rs10814065	4868	-1	cds_end_NF	HGNC	14185	-	-	-	-	-	-	-	-	-	-	-	0.3478	0.3865	0.4063	0.2679	0.3777	0.3057	-	-	-	-	-	-	-	-
rs10814065	9:34053815-34053815	A	upstream_gene_variant	MODIFIER	UBAP2	ENSG00000137073	Transcript	ENST00000418786.2	protein_coding	-	-	-	-	-	-	-	-	-	rs10814065	4888	-1	-	HGNC	14185	-	-	-	-	-	-	-	-	-	-	-	0.3478	0.3865	0.4063	0.2679	0.3777	0.3057	-	-	-	-	-	-	-	-
rs10814065	9:34053815-34053815	G	upstream_gene_variant	MODIFIER	UBAP2	ENSG00000137073	Transcript	ENST00000418786.2	protein_coding	-	-	-	-	-	-	-	-	-	rs10814065	4888	-1	-	HGNC	14185	-	-	-	-	-	-	-	-	-	-	-	0.3478	0.3865	0.4063	0.2679	0.3777	0.3057	-	-	-	-	-	-	-	-
rs10814065	9:34053815-34053815	T	upstream_gene_variant	MODIFIER	UBAP2	ENSG00000137073	Transcript	ENST00000418786.2	protein_coding	-	-	-	-	-	-	-	-	-	rs10814065	4888	-1	-	HGNC	14185	-	-	-	-	-	-	-	-	-	-	-	0.3478	0.3865	0.4063	0.2679	0.3777	0.3057	-	-	-	-	-	-	-	-
rs10814065	9:34053815-34053815	A	upstream_gene_variant	MODIFIER	UBAP2	ENSG00000137073	Transcript	ENST00000449054.1	protein_coding	-	-	-	-	-	-	-	-	-	rs10814065	4932	-1	-	HGNC	14185	-	-	-	-	-	-	-	-	-	-	-	0.3478	0.3865	0.4063	0.2679	0.3777	0.3057	-	-	-	-	-	-	-	-
rs10814065	9:34053815-34053815	G	upstream_gene_variant	MODIFIER	UBAP2	ENSG00000137073	Transcript	ENST00000449054.1	protein_coding	-	-	-	-	-	-	-	-	-	rs10814065	4932	-1	-	HGNC	14185	-	-	-	-	-	-	-	-	-	-	-	0.3478	0.3865	0.4063	0.2679	0.3777	0.3057	-	-	-	-	-	-	-	-
rs10814065	9:34053815-34053815	T	upstream_gene_variant	MODIFIER	UBAP2	ENSG00000137073	Transcript	ENST00000449054.1	protein_coding	-	-	-	-	-	-	-	-	-	rs10814065	4932	-1	-	HGNC	14185	-	-	-	-	-	-	-	-	-	-	-	0.3478	0.3865	0.4063	0.2679	0.3777	0.3057	-	-	-	-	-	-	-	-
rs10814065	9:34053815-34053815	A	upstream_gene_variant	MODIFIER	UBAP2	ENSG00000137073	Transcript	ENST00000459988.1	processed_transcript	-	-	-	-	-	-	-	-	-	rs10814065	4930	-1	-	HGNC	14185	-	-	-	-	-	-	-	-	-	-	-	0.3478	0.3865	0.4063	0.2679	0.3777	0.3057	-	-	-	-	-	-	-	-
rs10814065	9:34053815-34053815	G	upstream_gene_variant	MODIFIER	UBAP2	ENSG00000137073	Transcript	ENST00000459988.1	processed_transcript	-	-	-	-	-	-	-	-	-	rs10814065	4930	-1	-	HGNC	14185	-	-	-	-	-	-	-	-	-	-	-	0.3478	0.3865	0.4063	0.2679	0.3777	0.3057	-	-	-	-	-	-	-	-
rs10814065	9:34053815-34053815	T	upstream_gene_variant	MODIFIER	UBAP2	ENSG00000137073	Transcript	ENST00000459988.1	processed_transcript	-	-	-	-	-	-	-	-	-	rs10814065	4930	-1	-	HGNC	14185	-	-	-	-	-	-	-	-	-	-	-	0.3478	0.3865	0.4063	0.2679	0.3777	0.3057	-	-	-	-	-	-	-	-
rs10814065	9:34053815-34053815	A	upstream_gene_variant	MODIFIER	UBAP2	ENSG00000137073	Transcript	ENST00000480885.1	processed_transcript	-	-	-	-	-	-	-	-	-	rs10814065	4945	-1	-	HGNC	14185	-	-	-	-	-	-	-	-	-	-	-	0.3478	0.3865	0.4063	0.2679	0.3777	0.3057	-	-	-	-	-	-	-	-
rs10814065	9:34053815-34053815	G	upstream_gene_variant	MODIFIER	UBAP2	ENSG00000137073	Transcript	ENST00000480885.1	processed_transcript	-	-	-	-	-	-	-	-	-	rs10814065	4945	-1	-	HGNC	14185	-	-	-	-	-	-	-	-	-	-	-	0.3478	0.3865	0.4063	0.2679	0.3777	0.3057	-	-	-	-	-	-	-	-
rs10814065	9:34053815-34053815	T	upstream_gene_variant	MODIFIER	UBAP2	ENSG00000137073	Transcript	ENST00000480885.1	processed_transcript	-	-	-	-	-	-	-	-	-	rs10814065	4945	-1	-	HGNC	14185	-	-	-	-	-	-	-	-	-	-	-	0.3478	0.3865	0.4063	0.2679	0.3777	0.3057	-	-	-	-	-	-	-	-
rs10814065	9:34053815-34053815	A	upstream_gene_variant	MODIFIER	UBAP2	ENSG00000137073	Transcript	ENST00000539807.1	protein_coding	-	-	-	-	-	-	-	-	-	rs10814065	4930	-1	-	HGNC	14185	-	-	-	-	-	-	-	-	-	-	-	0.3478	0.3865	0.4063	0.2679	0.3777	0.3057	-	-	-	-	-	-	-	-
rs10814065	9:34053815-34053815	G	upstream_gene_variant	MODIFIER	UBAP2	ENSG00000137073	Transcript	ENST00000539807.1	protein_coding	-	-	-	-	-	-	-	-	-	rs10814065	4930	-1	-	HGNC	14185	-	-	-	-	-	-	-	-	-	-	-	0.3478	0.3865	0.4063	0.2679	0.3777	0.3057	-	-	-	-	-	-	-	-
rs10814065	9:34053815-34053815	T	upstream_gene_variant	MODIFIER	UBAP2	ENSG00000137073	Transcript	ENST00000539807.1	protein_coding	-	-	-	-	-	-	-	-	-	rs10814065	4930	-1	-	HGNC	14185	-	-	-	-	-	-	-	-	-	-	-	0.3478	0.3865	0.4063	0.2679	0.3777	0.3057	-	-	-	-	-	-	-	-
rs10832315	11:14946880-14946880	G	intron_variant	MODIFIER	CALCB	ENSG00000175868	Transcript	ENST00000523376.1	protein_coding	-	4/9	-	-	-	-	-	-	-	rs10832315	-	1	-	HGNC	1438	-	-	-	-	-	-	-	-	-	-	-	0.3067	0.1989	0.5677	0.1399	0.4314	0.3108	-	-	-	-	-	-	-	-
rs10832315	HG873_PATCH:14946880-14946880	G	intergenic_variant	MODIFIER	-	-	-	-	-	-	-	-	-	-	-	-	-	-	rs10832315	-	-	-	-	-	-	-	-	-	-	-	-	-	-	-	-	0.3067	0.1989	0.5677	0.1399	0.4314	0.3108	-	-	-	-	-	-	-	-
rs10832316	11:14946902-14946902	C	intron_variant	MODIFIER	CALCB	ENSG00000175868	Transcript	ENST00000523376.1	protein_coding	-	4/9	-	-	-	-	-	-	-	rs10832316	-	1	-	HGNC	1438	-	-	-	-	-	-	-	-	-	-	-	0.3696	0.3896	0.5994	0.1538	0.4364	0.3333	-	-	-	-	-	-	-	-
rs10832316	HG873_PATCH:14946902-14946902	C	intergenic_variant	MODIFIER	-	-	-	-	-	-	-	-	-	-	-	-	-	-	rs10832316	-	-	-	-	-	-	-	-	-	-	-	-	-	-	-	-	0.3696	0.3896	0.5994	0.1538	0.4364	0.3333	-	-	-	-	-	-	-	-
rs10832317	11:14947373-14947373	G	intron_variant	MODIFIER	CALCB	ENSG00000175868	Transcript	ENST00000523376.1	protein_coding	-	4/9	-	-	-	-	-	-	-	rs10832317,COSV73105812	-	1	-	HGNC	1438	-	-	-	0,1	0,1	-	-	-	-	-	-	0.2734	0.0825	0.5576	0.1409	0.4324	0.3027	-	-	-	-	-	-	-	-
rs10832317	HG873_PATCH:14947373-14947373	G	intergenic_variant	MODIFIER	-	-	-	-	-	-	-	-	-	-	-	-	-	-	rs10832317	-	-	-	-	-	-	-	-	-	-	-	-	-	-	-	-	0.2734	0.0825	0.5576	0.1409	0.4324	0.3027	-	-	-	-	-	-	-	-
rs10832318	11:14954103-14954103	C	intron_variant	MODIFIER	CALCB	ENSG00000175868	Transcript	ENST00000523376.1	protein_coding	-	5/9	-	-	-	-	-	-	-	rs10832318	-	1	-	HGNC	1438	-	-	-	-	-	-	-	-	-	-	-	0.2728	0.0817	0.5533	0.1419	0.4314	0.3037	-	-	-	-	-	-	-	-
rs10832318	HG873_PATCH:14954103-14954103	C	intergenic_variant	MODIFIER	-	-	-	-	-	-	-	-	-	-	-	-	-	-	rs10832318	-	-	-	-	-	-	-	-	-	-	-	-	-	-	-	-	0.2728	0.0817	0.5533	0.1419	0.4314	0.3037	-	-	-	-	-	-	-	-
rs10832320	11:14959186-14959186	A	intron_variant	MODIFIER	CALCB	ENSG00000175868	Transcript	ENST00000523376.1	protein_coding	-	5/9	-	-	-	-	-	-	-	rs10832320	-	1	-	HGNC	1438	-	-	-	-	-	-	-	-	-	-	-	0.3744	0.4054	0.5922	0.1558	0.4374	0.3384	-	-	-	-	-	-	-	-
rs10832320	11:14959186-14959186	C	intron_variant	MODIFIER	CALCB	ENSG00000175868	Transcript	ENST00000523376.1	protein_coding	-	5/9	-	-	-	-	-	-	-	rs10832320	-	1	-	HGNC	1438	-	-	-	-	-	-	-	-	-	-	-	0.3744	0.4054	0.5922	0.1558	0.4374	0.3384	-	-	-	-	-	-	-	-
rs10832320	HG873_PATCH:14959186-14959186	A	intergenic_variant	MODIFIER	-	-	-	-	-	-	-	-	-	-	-	-	-	-	rs10832320	-	-	-	-	-	-	-	-	-	-	-	-	-	-	-	-	0.3744	0.4054	0.5922	0.1558	0.4374	0.3384	-	-	-	-	-	-	-	-
rs10832320	HG873_PATCH:14959186-14959186	C	intergenic_variant	MODIFIER	-	-	-	-	-	-	-	-	-	-	-	-	-	-	rs10832320	-	-	-	-	-	-	-	-	-	-	-	-	-	-	-	-	0.3744	0.4054	0.5922	0.1558	0.4374	0.3384	-	-	-	-	-	-	-	-
rs10832321	11:14959355-14959355	G	intron_variant	MODIFIER	CALCB	ENSG00000175868	Transcript	ENST00000523376.1	protein_coding	-	5/9	-	-	-	-	-	-	-	rs10832321	-	1	-	HGNC	1438	-	-	-	-	-	-	-	-	-	-	-	0.3744	0.4054	0.5922	0.1558	0.4374	0.3384	-	-	-	-	-	-	-	-
rs10832321	HG873_PATCH:14959355-14959355	G	intergenic_variant	MODIFIER	-	-	-	-	-	-	-	-	-	-	-	-	-	-	rs10832321	-	-	-	-	-	-	-	-	-	-	-	-	-	-	-	-	0.3744	0.4054	0.5922	0.1558	0.4374	0.3384	-	-	-	-	-	-	-	-
rs10832322	11:14960175-14960175	T	intron_variant	MODIFIER	CALCB	ENSG00000175868	Transcript	ENST00000523376.1	protein_coding	-	5/9	-	-	-	-	-	-	-	rs10832322	-	1	-	HGNC	1438	-	-	-	-	-	-	-	-	-	-	-	0.3057	0.1921	0.5663	0.1419	0.4314	0.3139	-	-	-	-	-	-	-	-
rs10832322	HG873_PATCH:14960175-14960175	T	intergenic_variant	MODIFIER	-	-	-	-	-	-	-	-	-	-	-	-	-	-	rs10832322	-	-	-	-	-	-	-	-	-	-	-	-	-	-	-	-	0.3057	0.1921	0.5663	0.1419	0.4314	0.3139	-	-	-	-	-	-	-	-
rs10832323	11:14960226-14960226	C	intron_variant	MODIFIER	CALCB	ENSG00000175868	Transcript	ENST00000523376.1	protein_coding	-	5/9	-	-	-	-	-	-	-	rs10832323	-	1	-	HGNC	1438	-	-	-	-	-	-	-	-	-	-	-	0.2712	0.0726	0.5519	0.1419	0.4314	0.3088	-	-	-	-	-	-	-	-
rs10832323	HG873_PATCH:14960226-14960226	C	intergenic_variant	MODIFIER	-	-	-	-	-	-	-	-	-	-	-	-	-	-	rs10832323	-	-	-	-	-	-	-	-	-	-	-	-	-	-	-	-	0.2712	0.0726	0.5519	0.1419	0.4314	0.3088	-	-	-	-	-	-	-	-
rs10832324	11:14960649-14960649	T	intron_variant	MODIFIER	CALCB	ENSG00000175868	Transcript	ENST00000523376.1	protein_coding	-	5/9	-	-	-	-	-	-	-	rs10832324	-	1	-	HGNC	1438	-	-	-	-	-	-	-	-	-	-	-	0.3057	0.1921	0.5663	0.1419	0.4314	0.3139	-	-	-	-	-	-	-	-
rs10832324	HG873_PATCH:14960649-14960649	T	intergenic_variant	MODIFIER	-	-	-	-	-	-	-	-	-	-	-	-	-	-	rs10832324	-	-	-	-	-	-	-	-	-	-	-	-	-	-	-	-	0.3057	0.1921	0.5663	0.1419	0.4314	0.3139	-	-	-	-	-	-	-	-
rs10832325	11:14961296-14961296	C	intron_variant	MODIFIER	CALCB	ENSG00000175868	Transcript	ENST00000523376.1	protein_coding	-	5/9	-	-	-	-	-	-	-	rs10832325	-	1	-	HGNC	1438	-	-	-	-	-	-	-	-	-	-	-	0.3057	0.1921	0.5663	0.1419	0.4314	0.3139	-	-	-	-	-	-	-	-
rs10832325	HG873_PATCH:14961296-14961296	C	intergenic_variant	MODIFIER	-	-	-	-	-	-	-	-	-	-	-	-	-	-	rs10832325	-	-	-	-	-	-	-	-	-	-	-	-	-	-	-	-	0.3057	0.1921	0.5663	0.1419	0.4314	0.3139	-	-	-	-	-	-	-	-
rs10832326	11:14961990-14961990	A	intron_variant	MODIFIER	CALCB	ENSG00000175868	Transcript	ENST00000523376.1	protein_coding	-	5/9	-	-	-	-	-	-	-	rs10832326	-	1	-	HGNC	1438	-	-	-	-	-	-	-	-	-	-	-	0.3736	0.4024	0.5922	0.1558	0.4374	0.3384	-	-	-	-	-	-	-	-
rs10832326	HG873_PATCH:14961990-14961990	A	intergenic_variant	MODIFIER	-	-	-	-	-	-	-	-	-	-	-	-	-	-	rs10832326	-	-	-	-	-	-	-	-	-	-	-	-	-	-	-	-	0.3736	0.4024	0.5922	0.1558	0.4374	0.3384	-	-	-	-	-	-	-	-
rs10832327	11:14964350-14964350	A	intron_variant	MODIFIER	CALCB	ENSG00000175868	Transcript	ENST00000523376.1	protein_coding	-	5/9	-	-	-	-	-	-	-	rs10832327	-	1	-	HGNC	1438	-	-	-	-	-	-	-	-	-	-	-	0.3049	0.1891	0.5663	0.1419	0.4314	0.3139	-	-	-	-	-	-	-	-
rs10832327	HG873_PATCH:14964350-14964350	A	intergenic_variant	MODIFIER	-	-	-	-	-	-	-	-	-	-	-	-	-	-	rs10832327	-	-	-	-	-	-	-	-	-	-	-	-	-	-	-	-	0.3049	0.1891	0.5663	0.1419	0.4314	0.3139	-	-	-	-	-	-	-	-
rs10832328	11:14965697-14965697	A	intron_variant	MODIFIER	CALCB	ENSG00000175868	Transcript	ENST00000523376.1	protein_coding	-	5/9	-	-	-	-	-	-	-	rs10832328	-	1	-	HGNC	1438	-	-	-	-	-	-	-	-	-	-	-	0.3049	0.1891	0.5663	0.1419	0.4314	0.3139	-	-	-	-	-	-	-	-
rs10832328	HG873_PATCH:14965697-14965697	A	intergenic_variant	MODIFIER	-	-	-	-	-	-	-	-	-	-	-	-	-	-	rs10832328	-	-	-	-	-	-	-	-	-	-	-	-	-	-	-	-	0.3049	0.1891	0.5663	0.1419	0.4314	0.3139	-	-	-	-	-	-	-	-
rs10832329	11:14967345-14967345	A	intron_variant	MODIFIER	CALCB	ENSG00000175868	Transcript	ENST00000523376.1	protein_coding	-	5/9	-	-	-	-	-	-	-	rs10832329	-	1	-	HGNC	1438	-	-	-	-	-	-	-	-	-	-	-	0.3736	0.4017	0.5922	0.1558	0.4384	0.3384	-	-	-	-	-	-	-	-
rs10832329	HG873_PATCH:14967345-14967345	A	intergenic_variant	MODIFIER	-	-	-	-	-	-	-	-	-	-	-	-	-	-	rs10832329	-	-	-	-	-	-	-	-	-	-	-	-	-	-	-	-	0.3736	0.4017	0.5922	0.1558	0.4384	0.3384	-	-	-	-	-	-	-	-
rs10832330	11:14968624-14968624	C	intron_variant	MODIFIER	CALCB	ENSG00000175868	Transcript	ENST00000523376.1	protein_coding	-	5/9	-	-	-	-	-	-	-	rs10832330	-	1	-	HGNC	1438	-	-	-	-	-	-	-	-	-	-	-	0.3037	0.1921	0.5605	0.1429	0.4264	0.3119	-	-	-	-	-	-	-	-
rs10832330	HG873_PATCH:14968624-14968624	C	intergenic_variant	MODIFIER	-	-	-	-	-	-	-	-	-	-	-	-	-	-	rs10832330	-	-	-	-	-	-	-	-	-	-	-	-	-	-	-	-	0.3037	0.1921	0.5605	0.1429	0.4264	0.3119	-	-	-	-	-	-	-	-
rs10832331	11:14970024-14970024	A	intron_variant	MODIFIER	CALCB	ENSG00000175868	Transcript	ENST00000523376.1	protein_coding	-	5/9	-	-	-	-	-	-	-	rs10832331	-	1	-	HGNC	1438	-	-	-	-	-	-	-	-	-	-	-	0.3057	0.1921	0.5663	0.1419	0.4314	0.3139	-	-	-	-	-	-	-	-
rs10832331	HG873_PATCH:14970024-14970024	A	intergenic_variant	MODIFIER	-	-	-	-	-	-	-	-	-	-	-	-	-	-	rs10832331	-	-	-	-	-	-	-	-	-	-	-	-	-	-	-	-	0.3057	0.1921	0.5663	0.1419	0.4314	0.3139	-	-	-	-	-	-	-	-
rs10832332	11:14973544-14973544	A	intron_variant	MODIFIER	CALCB	ENSG00000175868	Transcript	ENST00000523376.1	protein_coding	-	5/9	-	-	-	-	-	-	-	rs10832332	-	1	-	HGNC	1438	-	-	-	-	-	-	-	-	-	-	-	0.3738	0.4017	0.5922	0.1577	0.4374	0.3384	-	-	-	-	-	-	-	-
rs10832332	11:14973544-14973544	T	intron_variant	MODIFIER	CALCB	ENSG00000175868	Transcript	ENST00000523376.1	protein_coding	-	5/9	-	-	-	-	-	-	-	rs10832332	-	1	-	HGNC	1438	-	-	-	-	-	-	-	-	-	-	-	0.3738	0.4017	0.5922	0.1577	0.4374	0.3384	-	-	-	-	-	-	-	-
rs10832332	HG873_PATCH:14973544-14973544	A	intergenic_variant	MODIFIER	-	-	-	-	-	-	-	-	-	-	-	-	-	-	rs10832332	-	-	-	-	-	-	-	-	-	-	-	-	-	-	-	-	0.3738	0.4017	0.5922	0.1577	0.4374	0.3384	-	-	-	-	-	-	-	-
rs10832332	HG873_PATCH:14973544-14973544	T	intergenic_variant	MODIFIER	-	-	-	-	-	-	-	-	-	-	-	-	-	-	rs10832332	-	-	-	-	-	-	-	-	-	-	-	-	-	-	-	-	0.3738	0.4017	0.5922	0.1577	0.4374	0.3384	-	-	-	-	-	-	-	-
rs10832333	11:14973592-14973592	A	intron_variant	MODIFIER	CALCB	ENSG00000175868	Transcript	ENST00000523376.1	protein_coding	-	5/9	-	-	-	-	-	-	-	rs10832333	-	1	-	HGNC	1438	-	-	-	-	-	-	-	-	-	-	-	0.3738	0.4017	0.5922	0.1577	0.4374	0.3384	-	-	-	-	-	-	-	-
rs10832333	HG873_PATCH:14973592-14973592	A	intergenic_variant	MODIFIER	-	-	-	-	-	-	-	-	-	-	-	-	-	-	rs10832333	-	-	-	-	-	-	-	-	-	-	-	-	-	-	-	-	0.3738	0.4017	0.5922	0.1577	0.4374	0.3384	-	-	-	-	-	-	-	-
rs10832334	11:14975537-14975537	G	intron_variant	MODIFIER	CALCB	ENSG00000175868	Transcript	ENST00000523376.1	protein_coding	-	5/9	-	-	-	-	-	-	-	rs10832334	-	1	-	HGNC	1438	-	-	-	-	-	-	-	-	-	-	-	0.3053	0.1891	0.5663	0.1438	0.4314	0.3139	-	-	-	-	-	-	-	-
rs10832334	HG873_PATCH:14975537-14975537	G	intergenic_variant	MODIFIER	-	-	-	-	-	-	-	-	-	-	-	-	-	-	rs10832334	-	-	-	-	-	-	-	-	-	-	-	-	-	-	-	-	0.3053	0.1891	0.5663	0.1438	0.4314	0.3139	-	-	-	-	-	-	-	-
rs10832335	11:14978287-14978287	T	intron_variant	MODIFIER	CALCB	ENSG00000175868	Transcript	ENST00000523376.1	protein_coding	-	5/9	-	-	-	-	-	-	-	rs10832335	-	1	-	HGNC	1438	-	-	-	-	-	-	-	-	-	-	-	0.3061	0.1921	0.5663	0.1438	0.4314	0.3139	-	-	-	-	-	-	-	-
rs10832335	HG873_PATCH:14978287-14978287	T	intergenic_variant	MODIFIER	-	-	-	-	-	-	-	-	-	-	-	-	-	-	rs10832335	-	-	-	-	-	-	-	-	-	-	-	-	-	-	-	-	0.3061	0.1921	0.5663	0.1438	0.4314	0.3139	-	-	-	-	-	-	-	-
rs10832336	11:14978352-14978352	C	intron_variant	MODIFIER	CALCB	ENSG00000175868	Transcript	ENST00000523376.1	protein_coding	-	5/9	-	-	-	-	-	-	-	rs10832336	-	1	-	HGNC	1438	-	-	-	-	-	-	-	-	-	-	-	0.3051	0.1884	0.5663	0.1438	0.4314	0.3139	-	-	-	-	-	-	-	-
rs10832336	11:14978352-14978352	G	intron_variant	MODIFIER	CALCB	ENSG00000175868	Transcript	ENST00000523376.1	protein_coding	-	5/9	-	-	-	-	-	-	-	rs10832336	-	1	-	HGNC	1438	-	-	-	-	-	-	-	-	-	-	-	0.3051	0.1884	0.5663	0.1438	0.4314	0.3139	-	-	-	-	-	-	-	-
rs10832336	11:14978352-14978352	T	intron_variant	MODIFIER	CALCB	ENSG00000175868	Transcript	ENST00000523376.1	protein_coding	-	5/9	-	-	-	-	-	-	-	rs10832336	-	1	-	HGNC	1438	-	-	-	-	-	-	-	-	-	-	-	0.3051	0.1884	0.5663	0.1438	0.4314	0.3139	-	-	-	-	-	-	-	-
rs10832336	HG873_PATCH:14978352-14978352	C	intergenic_variant	MODIFIER	-	-	-	-	-	-	-	-	-	-	-	-	-	-	rs10832336	-	-	-	-	-	-	-	-	-	-	-	-	-	-	-	-	0.3051	0.1884	0.5663	0.1438	0.4314	0.3139	-	-	-	-	-	-	-	-
rs10832336	HG873_PATCH:14978352-14978352	G	intergenic_variant	MODIFIER	-	-	-	-	-	-	-	-	-	-	-	-	-	-	rs10832336	-	-	-	-	-	-	-	-	-	-	-	-	-	-	-	-	0.3051	0.1884	0.5663	0.1438	0.4314	0.3139	-	-	-	-	-	-	-	-
rs10832336	HG873_PATCH:14978352-14978352	T	intergenic_variant	MODIFIER	-	-	-	-	-	-	-	-	-	-	-	-	-	-	rs10832336	-	-	-	-	-	-	-	-	-	-	-	-	-	-	-	-	0.3051	0.1884	0.5663	0.1438	0.4314	0.3139	-	-	-	-	-	-	-	-
rs10848485	12:1592528-1592528	C	intron_variant,NMD_transcript_variant	MODIFIER	ERC1	ENSG00000082805	Transcript	ENST00000347735.6	nonsense_mediated_decay	-	18/18	-	-	-	-	-	-	-	rs10848485	-	1	-	HGNC	17072	-	-	-	-	-	-	-	-	-	-	-	0.3724	0.6641	0.245	0.1905	0.333	0.2965	-	-	-	-	-	-	-	-
rs10848485	12:1592528-1592528	C	intron_variant	MODIFIER	ERC1	ENSG00000082805	Transcript	ENST00000355446.5	protein_coding	-	18/18	-	-	-	-	-	-	-	rs10848485	-	1	-	HGNC	17072	-	-	-	-	-	-	-	-	-	-	-	0.3724	0.6641	0.245	0.1905	0.333	0.2965	-	-	-	-	-	-	-	-
rs10848485	12:1592528-1592528	C	intron_variant	MODIFIER	ERC1	ENSG00000082805	Transcript	ENST00000360905.4	protein_coding	-	18/18	-	-	-	-	-	-	-	rs10848485	-	1	-	HGNC	17072	-	-	-	-	-	-	-	-	-	-	-	0.3724	0.6641	0.245	0.1905	0.333	0.2965	-	-	-	-	-	-	-	-
rs10848485	12:1592528-1592528	C	intron_variant	MODIFIER	ERC1	ENSG00000082805	Transcript	ENST00000397203.2	protein_coding	-	18/18	-	-	-	-	-	-	-	rs10848485	-	1	-	HGNC	17072	-	-	-	-	-	-	-	-	-	-	-	0.3724	0.6641	0.245	0.1905	0.333	0.2965	-	-	-	-	-	-	-	-
rs10848485	12:1592528-1592528	C	intron_variant,NMD_transcript_variant	MODIFIER	ERC1	ENSG00000082805	Transcript	ENST00000440394.3	nonsense_mediated_decay	-	19/19	-	-	-	-	-	-	-	rs10848485	-	1	-	HGNC	17072	-	-	-	-	-	-	-	-	-	-	-	0.3724	0.6641	0.245	0.1905	0.333	0.2965	-	-	-	-	-	-	-	-
rs10848485	12:1592528-1592528	C	intron_variant,NMD_transcript_variant	MODIFIER	ERC1	ENSG00000082805	Transcript	ENST00000542302.2	nonsense_mediated_decay	-	20/20	-	-	-	-	-	-	-	rs10848485	-	1	-	HGNC	17072	-	-	-	-	-	-	-	-	-	-	-	0.3724	0.6641	0.245	0.1905	0.333	0.2965	-	-	-	-	-	-	-	-
rs10848485	12:1592528-1592528	C	intron_variant	MODIFIER	ERC1	ENSG00000082805	Transcript	ENST00000543086.3	protein_coding	-	17/17	-	-	-	-	-	-	-	rs10848485	-	1	-	HGNC	17072	-	-	-	-	-	-	-	-	-	-	-	0.3724	0.6641	0.245	0.1905	0.333	0.2965	-	-	-	-	-	-	-	-
rs10848485	12:1592528-1592528	C	intron_variant,non_coding_transcript_variant	MODIFIER	ERC1	ENSG00000082805	Transcript	ENST00000543151.1	retained_intron	-	1/1	-	-	-	-	-	-	-	rs10848485	-	1	-	HGNC	17072	-	-	-	-	-	-	-	-	-	-	-	0.3724	0.6641	0.245	0.1905	0.333	0.2965	-	-	-	-	-	-	-	-
rs10848485	12:1592528-1592528	C	intron_variant,NMD_transcript_variant	MODIFIER	ERC1	ENSG00000082805	Transcript	ENST00000545948.1	nonsense_mediated_decay	-	15/15	-	-	-	-	-	-	-	rs10848485	-	1	-	HGNC	17072	-	-	-	-	-	-	-	-	-	-	-	0.3724	0.6641	0.245	0.1905	0.333	0.2965	-	-	-	-	-	-	-	-
rs10848485	12:1592528-1592528	C	intron_variant	MODIFIER	ERC1	ENSG00000082805	Transcript	ENST00000546231.2	protein_coding	-	20/20	-	-	-	-	-	-	-	rs10848485	-	1	-	HGNC	17072	-	-	-	-	-	-	-	-	-	-	-	0.3724	0.6641	0.245	0.1905	0.333	0.2965	-	-	-	-	-	-	-	-
rs10848485	12:1592528-1592528	C	intron_variant,NMD_transcript_variant	MODIFIER	ERC1	ENSG00000082805	Transcript	ENST00000588412.1	nonsense_mediated_decay	-	8/8	-	-	-	-	-	-	-	rs10848485	-	1	cds_start_NF	HGNC	17072	-	-	-	-	-	-	-	-	-	-	-	0.3724	0.6641	0.245	0.1905	0.333	0.2965	-	-	-	-	-	-	-	-
rs10848485	12:1592528-1592528	C	intron_variant	MODIFIER	ERC1	ENSG00000082805	Transcript	ENST00000589028.1	protein_coding	-	17/17	-	-	-	-	-	-	-	rs10848485	-	1	-	HGNC	17072	-	-	-	-	-	-	-	-	-	-	-	0.3724	0.6641	0.245	0.1905	0.333	0.2965	-	-	-	-	-	-	-	-
rs10848486	12:1592657-1592657	C	intron_variant,NMD_transcript_variant	MODIFIER	ERC1	ENSG00000082805	Transcript	ENST00000347735.6	nonsense_mediated_decay	-	18/18	-	-	-	-	-	-	-	rs10848486	-	1	-	HGNC	17072	-	-	-	-	-	-	-	-	-	-	-	0.3724	0.6641	0.245	0.1905	0.333	0.2965	-	-	-	-	-	-	-	-
rs10848486	12:1592657-1592657	C	intron_variant	MODIFIER	ERC1	ENSG00000082805	Transcript	ENST00000355446.5	protein_coding	-	18/18	-	-	-	-	-	-	-	rs10848486	-	1	-	HGNC	17072	-	-	-	-	-	-	-	-	-	-	-	0.3724	0.6641	0.245	0.1905	0.333	0.2965	-	-	-	-	-	-	-	-
rs10848486	12:1592657-1592657	C	intron_variant	MODIFIER	ERC1	ENSG00000082805	Transcript	ENST00000360905.4	protein_coding	-	18/18	-	-	-	-	-	-	-	rs10848486	-	1	-	HGNC	17072	-	-	-	-	-	-	-	-	-	-	-	0.3724	0.6641	0.245	0.1905	0.333	0.2965	-	-	-	-	-	-	-	-
rs10848486	12:1592657-1592657	C	intron_variant	MODIFIER	ERC1	ENSG00000082805	Transcript	ENST00000397203.2	protein_coding	-	18/18	-	-	-	-	-	-	-	rs10848486	-	1	-	HGNC	17072	-	-	-	-	-	-	-	-	-	-	-	0.3724	0.6641	0.245	0.1905	0.333	0.2965	-	-	-	-	-	-	-	-
rs10848486	12:1592657-1592657	C	intron_variant,NMD_transcript_variant	MODIFIER	ERC1	ENSG00000082805	Transcript	ENST00000440394.3	nonsense_mediated_decay	-	19/19	-	-	-	-	-	-	-	rs10848486	-	1	-	HGNC	17072	-	-	-	-	-	-	-	-	-	-	-	0.3724	0.6641	0.245	0.1905	0.333	0.2965	-	-	-	-	-	-	-	-
rs10848486	12:1592657-1592657	C	intron_variant,NMD_transcript_variant	MODIFIER	ERC1	ENSG00000082805	Transcript	ENST00000542302.2	nonsense_mediated_decay	-	20/20	-	-	-	-	-	-	-	rs10848486	-	1	-	HGNC	17072	-	-	-	-	-	-	-	-	-	-	-	0.3724	0.6641	0.245	0.1905	0.333	0.2965	-	-	-	-	-	-	-	-
rs10848486	12:1592657-1592657	C	intron_variant	MODIFIER	ERC1	ENSG00000082805	Transcript	ENST00000543086.3	protein_coding	-	17/17	-	-	-	-	-	-	-	rs10848486	-	1	-	HGNC	17072	-	-	-	-	-	-	-	-	-	-	-	0.3724	0.6641	0.245	0.1905	0.333	0.2965	-	-	-	-	-	-	-	-
rs10848486	12:1592657-1592657	C	intron_variant,non_coding_transcript_variant	MODIFIER	ERC1	ENSG00000082805	Transcript	ENST00000543151.1	retained_intron	-	1/1	-	-	-	-	-	-	-	rs10848486	-	1	-	HGNC	17072	-	-	-	-	-	-	-	-	-	-	-	0.3724	0.6641	0.245	0.1905	0.333	0.2965	-	-	-	-	-	-	-	-
rs10848486	12:1592657-1592657	C	intron_variant,NMD_transcript_variant	MODIFIER	ERC1	ENSG00000082805	Transcript	ENST00000545948.1	nonsense_mediated_decay	-	15/15	-	-	-	-	-	-	-	rs10848486	-	1	-	HGNC	17072	-	-	-	-	-	-	-	-	-	-	-	0.3724	0.6641	0.245	0.1905	0.333	0.2965	-	-	-	-	-	-	-	-
rs10848486	12:1592657-1592657	C	intron_variant	MODIFIER	ERC1	ENSG00000082805	Transcript	ENST00000546231.2	protein_coding	-	20/20	-	-	-	-	-	-	-	rs10848486	-	1	-	HGNC	17072	-	-	-	-	-	-	-	-	-	-	-	0.3724	0.6641	0.245	0.1905	0.333	0.2965	-	-	-	-	-	-	-	-
rs10848486	12:1592657-1592657	C	intron_variant,NMD_transcript_variant	MODIFIER	ERC1	ENSG00000082805	Transcript	ENST00000588412.1	nonsense_mediated_decay	-	8/8	-	-	-	-	-	-	-	rs10848486	-	1	cds_start_NF	HGNC	17072	-	-	-	-	-	-	-	-	-	-	-	0.3724	0.6641	0.245	0.1905	0.333	0.2965	-	-	-	-	-	-	-	-
rs10848486	12:1592657-1592657	C	intron_variant	MODIFIER	ERC1	ENSG00000082805	Transcript	ENST00000589028.1	protein_coding	-	17/17	-	-	-	-	-	-	-	rs10848486	-	1	-	HGNC	17072	-	-	-	-	-	-	-	-	-	-	-	0.3724	0.6641	0.245	0.1905	0.333	0.2965	-	-	-	-	-	-	-	-
rs10848486	12:1592657-1592657	C	regulatory_region_variant	MODIFIER	-	-	RegulatoryFeature	ENSR00001021467	CTCF_binding_site	-	-	-	-	-	-	-	-	-	rs10848486	-	-	-	-	-	-	-	-	-	-	-	-	-	-	-	-	0.3724	0.6641	0.245	0.1905	0.333	0.2965	-	-	-	-	-	-	-	-
rs10859994	12:96364358-96364358	T	downstream_gene_variant	MODIFIER	HAL	ENSG00000084110	Transcript	ENST00000261208.3	protein_coding	-	-	-	-	-	-	-	-	-	rs10859994	2082	-1	-	HGNC	4806	-	-	-	-	-	-	-	-	-	-	-	0.268	0.0825	0.464	0.4306	0.2416	0.2393	-	-	-	-	-	-	-	-
rs10859994	12:96364358-96364358	T	downstream_gene_variant	MODIFIER	AMDHD1	ENSG00000139344	Transcript	ENST00000266736.2	protein_coding	-	-	-	-	-	-	-	-	-	rs10859994	1988	1	-	HGNC	28577	-	-	-	-	-	-	-	-	-	-	-	0.268	0.0825	0.464	0.4306	0.2416	0.2393	-	-	-	-	-	-	-	-
rs10859994	12:96364358-96364358	T	downstream_gene_variant	MODIFIER	HAL	ENSG00000084110	Transcript	ENST00000538703.1	protein_coding	-	-	-	-	-	-	-	-	-	rs10859994	3267	-1	-	HGNC	4806	-	-	-	-	-	-	-	-	-	-	-	0.268	0.0825	0.464	0.4306	0.2416	0.2393	-	-	-	-	-	-	-	-
rs10859994	12:96364358-96364358	T	downstream_gene_variant	MODIFIER	HAL	ENSG00000084110	Transcript	ENST00000541929.1	protein_coding	-	-	-	-	-	-	-	-	-	rs10859994	3050	-1	-	HGNC	4806	-	-	-	-	-	-	-	-	-	-	-	0.268	0.0825	0.464	0.4306	0.2416	0.2393	-	-	-	-	-	-	-	-
[truncated: 21,943 more rows]
[truncated: 3 more columns]

## Sheet: Table S6
Tenperament scale	Gene (protein coding)	Top SNP	p-value of top SNP	Number of SNPs with p-value < 1x10-5
[truncated: 160 more rows]
